# Supplementary material for: Crystal structure of bis­(μ-2,3,4,5-tetra­fluoro­benzoato-κ2 O:O′)bis­[(1,10-phen­anthroline-κ2 N:N′)(2,3,4,5-tetra­fluoro­benzoato-κO)copper(II)] dihydrate
Source: Acta Crystallogr Sect E Struct Rep Online. 2014 Oct 11;70(Pt 11):m365–6. doi: 10.1107/S1600536814022065 (PMC4257334; doi:10.1107/S1600536814022065)
Supplement: Supplementary file 1 [file e-70-0m365-sup1.cif]

##############################################################################
#                                                                            #
# This CIF contains the data in a paper accepted for publication in          #
# Acta Crystallographica Section E. It conforms to the requirements of       #
# Notes for Authors for Acta Crystallographica Section E, and has been       #
# peer reviewed under the auspices of the IUCr Commission on Journals.       #
#                                                                            #
# Full details of the Crystallographic Information File format               #
# are given in the paper "The Crystallographic Information File (CIF):       #
# a New Standard Archive File for Crystallography" by S. R. Hall, F. H.      #
# Allen and I. D. Brown [Acta Cryst. (1991), A47, 655-685].                  #
#                                                                            #
# The current version of the core CIF dictionary is obtainable from          #
# ftp://ftp.iucr.org/pub/cif_core.dic.                                       #
#                                                                            #
# Software is freely available for graphical display of the structure(s)     #
# in this CIF. For information consult the CIF software page                 #
# http://www.iucr.org/resources/cif/software.                                #
#                                                                            #
# This file may be used for bona fide research purposes within the           #
# scientific community so long as proper attribution is given to the journal # 
# article from which it was obtained.                                        #
#                                                                            #
##############################################################################
data_I
_database_code_depnum_ccdc_archive 'CCDC 1027857'
_audit_creation_method     SHELXL-97
_chemical_name_systematic
;\
Bis(\m-2,3,4,5-tetrafluorobenzoato-\k^2^<i>O</i>:<i>O</i>')bis[(1,10-\
phenanthroline-\k^2^<i>N</i>:<i>N</i>')(2,3,4,5-tetrafluorobenzoato-\
\k<i>O</i>)copper(II)] dihydrate
;
_chemical_name_common     ?
_chemical_formula_moiety     'C52 H20 Cu2 F16 N4 O8, 2(H2 O)'
_chemical_formula_sum     'C52 H24 Cu2 F16 N4 O10'
_chemical_formula_iupac     '[Cu2 (C7 H F4 O2)4 (C12 H8 N2)2], 2H2 O'
_chemical_formula_weight     1295.84
_chemical_melting_point     ?
_symmetry_cell_setting     monoclinic
_symmetry_space_group_name_H-M     'P 21/c'
_symmetry_space_group_name_Hall     '-P 2ybc'
loop_
    _symmetry_equiv_pos_as_xyz
    'x, y, z'
    '-x, y+1/2, -z+1/2'
    '-x, -y, -z'
    'x, -y-1/2, z-1/2'
_cell_length_a     7.1880(8)
_cell_length_b     22.611(2)
_cell_length_c     15.2343(15)
_cell_angle_alpha     90.00
_cell_angle_beta     103.446(2)
_cell_angle_gamma     90.00
_cell_volume     2408.1(4)
_cell_formula_units_Z     2
_cell_measurement_reflns_used     2862
_cell_measurement_theta_min     2.266
_cell_measurement_theta_max     25.301
_cell_measurement_temperature     298(2)
_exptl_crystal_description     block
_exptl_crystal_colour     blue
_exptl_crystal_size_max     0.34
_exptl_crystal_size_mid     0.29
_exptl_crystal_size_min     0.26
_exptl_crystal_density_diffrn     1.787
_exptl_crystal_density_meas     ?
_exptl_crystal_density_method     'not measured'
_exptl_crystal_F_000     1292
_exptl_absorpt_coefficient_mu     1.013
_exptl_absorpt_correction_type     multi-scan
_exptl_absorpt_process_details
;
(<i>SADABS</i>; Bruker, 2005)
;
_exptl_absorpt_correction_T_min     0.7245
_exptl_absorpt_correction_T_max     0.7786
_exptl_special_details     ?
_diffrn_ambient_temperature     298(2)
_diffrn_radiation_type     MoK\a
_diffrn_radiation_wavelength     0.71073
_diffrn_radiation_source     'fine-focus sealed tube'
_diffrn_radiation_monochromator     graphite
_diffrn_measurement_device_type     'Bruker SMART CCD'
_diffrn_measurement_method     'omega scans'
_diffrn_detector_area_resol_mean     ?
_diffrn_reflns_number     12157
_diffrn_reflns_av_R_equivalents     0.0489
_diffrn_reflns_av_sigmaI/netI     0.0609
_diffrn_reflns_theta_min     1.64
_diffrn_reflns_theta_max     25.01
_diffrn_reflns_theta_full     25.01
_diffrn_measured_fraction_theta_max     0.998
_diffrn_measured_fraction_theta_full     0.998
_diffrn_reflns_limit_h_min     -7
_diffrn_reflns_limit_h_max     8
_diffrn_reflns_limit_k_min     -25
_diffrn_reflns_limit_k_max     26
_diffrn_reflns_limit_l_min     -18
_diffrn_reflns_limit_l_max     16
_diffrn_standards_number     .
_diffrn_standards_interval_count     .
_diffrn_standards_interval_time     ?
_diffrn_standards_decay_%     ?
_refine_special_details
;
Refinement of <i>F</i>^2^ against ALL reflections. The weighted <i>R</i>-factor
<i>wR</i> and goodness of fit <i>S</i> are based on <i>F</i>^2^, conventional
<i>R</i>-factors <i>R</i> are based on <i>F</i>, with <i>F</i> set to zero for
negative <i>F</i>^2^. The threshold expression of <i>F</i>^2^ >
\s(<i>F</i>^2^) is used only for calculating <i>R</i>-factors(gt) <i>etc</i>.
and is not relevant to the choice of reflections for refinement.
<i>R</i>-factors based on <i>F</i>^2^ are statistically about twice as large
as those based on <i>F</i>, and <i>R</i>- factors based on ALL data will be
even larger.
;
_reflns_number_total     4246
_reflns_number_gt     2683
_reflns_threshold_expression     >2sigma(I)
_refine_ls_structure_factor_coef     Fsqd
_refine_ls_matrix_type     full
_refine_ls_R_factor_all     0.0867
_refine_ls_R_factor_gt     0.0441
_refine_ls_wR_factor_gt     0.0931
_refine_ls_wR_factor_ref     0.1163
_refine_ls_goodness_of_fit_ref     1.012
_refine_ls_restrained_S_all     1.012
_refine_ls_number_reflns     4246
_refine_ls_number_parameters     379
_refine_ls_number_restraints     0
_refine_ls_hydrogen_treatment     constr
_refine_ls_weighting_scheme     calc
_refine_ls_weighting_details
         'calc w=1/[\s^2^(Fo^2^)+(0.0430P)^2^+2.2045P] where P=(Fo^2^+2Fc^2^)/3'
_atom_sites_solution_hydrogens     geom
_atom_sites_solution_primary     direct
_atom_sites_solution_secondary     difmap
_refine_ls_shift/su_max     0.001
_refine_ls_shift/su_mean     0.000
_refine_diff_density_max     0.422
_refine_diff_density_min     -0.479
_refine_ls_extinction_method     none
_refine_ls_extinction_coef     ?
loop_
    _atom_type_symbol
    _atom_type_description
    _atom_type_scat_dispersion_real
    _atom_type_scat_dispersion_imag
    _atom_type_scat_source
    'C' 'C' 0.0033 0.0016
                         'International Tables Vol C Tables 4.2.6.8 and 6.1.1.4'
    'H' 'H' 0.0000 0.0000
                         'International Tables Vol C Tables 4.2.6.8 and 6.1.1.4'
    'N' 'N' 0.0061 0.0033
                         'International Tables Vol C Tables 4.2.6.8 and 6.1.1.4'
    'O' 'O' 0.0106 0.0060
                         'International Tables Vol C Tables 4.2.6.8 and 6.1.1.4'
    'Cu' 'Cu' 0.3201 1.2651
                         'International Tables Vol C Tables 4.2.6.8 and 6.1.1.4'
    'F' 'F' 0.0171 0.0103
                         'International Tables Vol C Tables 4.2.6.8 and 6.1.1.4'
_computing_data_collection
;
SMART (Bruker, 2005)
;
_computing_cell_refinement
;
SAINT (Bruker, 2005)
;
_computing_data_reduction
;
SAINT (Bruker, 2005)
;
_computing_structure_solution
;
SHELXS-97 (Sheldrick, 2008)
;
_computing_structure_refinement
;
SHELXL-97 (Sheldrick, 2008)
;
_computing_molecular_graphics
;
SHELXTL (Sheldrick, 2008)
;
_computing_publication_material
;
publCIF (Westrip, 2010)
;
loop_
    _atom_site_type_symbol
    _atom_site_label
    _atom_site_fract_x
    _atom_site_fract_y
    _atom_site_fract_z
    _atom_site_U_iso_or_equiv
    _atom_site_adp_type
    _atom_site_calc_flag
    _atom_site_refinement_flags
    _atom_site_occupancy
    _atom_site_symmetry_multiplicity
    _atom_site_disorder_assembly
    _atom_site_disorder_group
    Cu Cu1 0.26351(7) 0.42966(2) 0.96727(3) 0.03433(17) Uani d . 1 1 . .
    F F1 0.1254(4) 0.56914(13) 0.76852(17) 0.0710(8) Uani d . 1 1 . .
    F F2 -0.0108(5) 0.67144(15) 0.6908(2) 0.0943(11) Uani d . 1 1 . .
    F F3 -0.0237(5) 0.76847(14) 0.7904(3) 0.0997(12) Uani d . 1 1 . .
    F F4 0.1064(5) 0.76414(13) 0.9711(2) 0.0947(11) Uani d . 1 1 . .
    F F5 -0.2468(5) 0.37774(16) 0.6457(2) 0.0933(11) Uani d . 1 1 . .
    F F6 -0.2536(6) 0.39045(19) 0.4738(2) 0.1363(17) Uani d . 1 1 . .
    F F7 0.0539(8) 0.43382(19) 0.4210(2) 0.1446(19) Uani d . 1 1 . .
    F F8 0.3701(7) 0.4633(2) 0.5452(3) 0.1405(17) Uani d . 1 1 . .
    N N1 0.2919(5) 0.43593(14) 1.1012(2) 0.0332(8) Uani d . 1 1 . .
    N N2 0.3007(5) 0.34263(15) 0.9999(2) 0.0369(8) Uani d . 1 1 . .
    O O1 0.1742(4) 0.50970(13) 0.93618(18) 0.0414(7) Uani d . 1 1 . .
    O O2 0.4181(4) 0.56062(12) 1.01997(18) 0.0405(7) Uani d . 1 1 . .
    O O3 0.2454(4) 0.41553(13) 0.83942(18) 0.0444(8) Uani d . 1 1 . .
    O O4 -0.0627(4) 0.39979(14) 0.8205(2) 0.0528(8) Uani d . 1 1 . .
    O O5 0.5762(5) 0.35119(16) 0.8084(3) 0.0868(13) Uani d . 1 1 . .
    H H5A 0.4904 0.3742 0.8189 0.104 Uiso d R 1 1 . .
    H H5B 0.6795 0.3706 0.8140 0.104 Uiso d R 1 1 . .
    C C1 0.2693(6) 0.55631(18) 0.9608(3) 0.0350(10) Uani d . 1 1 . .
    C C2 0.1864(5) 0.61257(18) 0.9132(3) 0.0370(10) Uani d . 1 1 . .
    C C3 0.1176(6) 0.6160(2) 0.8215(3) 0.0465(12) Uani d . 1 1 . .
    C C4 0.0502(7) 0.6682(2) 0.7804(4) 0.0586(14) Uani d . 1 1 . .
    C C5 0.0448(7) 0.7175(2) 0.8309(4) 0.0636(15) Uani d . 1 1 . .
    C C6 0.1115(7) 0.7149(2) 0.9221(4) 0.0594(14) Uani d . 1 1 . .
    C C7 0.1842(6) 0.6634(2) 0.9644(3) 0.0466(11) Uani d . 1 1 . .
    H H7 0.2315 0.6625 1.0266 0.056 Uiso calc R 1 1 . .
    C C8 0.0790(7) 0.40866(18) 0.7915(3) 0.0377(10) Uani d . 1 1 . .
    C C9 0.0673(7) 0.41365(19) 0.6907(3) 0.0443(11) Uani d . 1 1 . .
    C C10 -0.0898(8) 0.3995(2) 0.6260(3) 0.0610(14) Uani d . 1 1 . .
    C C11 -0.0961(11) 0.4054(3) 0.5346(4) 0.080(2) Uani d . 1 1 . .
    C C12 0.0596(13) 0.4274(3) 0.5097(4) 0.090(2) Uani d . 1 1 . .
    C C13 0.2181(11) 0.4413(3) 0.5731(4) 0.0830(19) Uani d . 1 1 . .
    C C14 0.2248(8) 0.4351(2) 0.6621(3) 0.0648(15) Uani d . 1 1 . .
    H H14 0.3356 0.4452 0.7045 0.078 Uiso calc R 1 1 . .
    C C15 0.2727(6) 0.48237(19) 1.1508(3) 0.0403(10) Uani d . 1 1 . .
    H H15 0.2219 0.5170 1.1220 0.048 Uiso calc R 1 1 . .
    C C16 0.3258(6) 0.4814(2) 1.2446(3) 0.0492(12) Uani d . 1 1 . .
    H H16 0.3102 0.5149 1.2774 0.059 Uiso calc R 1 1 . .
    C C17 0.4000(7) 0.4316(2) 1.2880(3) 0.0522(12) Uani d . 1 1 . .
    H H17 0.4380 0.4310 1.3507 0.063 Uiso calc R 1 1 . .
    C C18 0.4194(6) 0.3809(2) 1.2385(3) 0.0427(11) Uani d . 1 1 . .
    C C19 0.3594(5) 0.38506(18) 1.1446(3) 0.0341(10) Uani d . 1 1 . .
    C C20 0.3611(6) 0.33451(18) 1.0892(3) 0.0360(10) Uani d . 1 1 . .
    C C21 0.4190(6) 0.2798(2) 1.1298(3) 0.0471(12) Uani d . 1 1 . .
    C C22 0.4042(7) 0.2311(2) 1.0711(4) 0.0628(15) Uani d . 1 1 . .
    H H22 0.4401 0.1936 1.0938 0.075 Uiso calc R 1 1 . .
    C C23 0.3376(8) 0.2392(2) 0.9815(4) 0.0663(15) Uani d . 1 1 . .
    H H23 0.3239 0.2069 0.9427 0.080 Uiso calc R 1 1 . .
    C C24 0.2888(7) 0.2959(2) 0.9466(3) 0.0523(13) Uani d . 1 1 . .
    H H24 0.2472 0.3009 0.8845 0.063 Uiso calc R 1 1 . .
    C C25 0.4879(7) 0.3249(2) 1.2765(3) 0.0589(14) Uani d . 1 1 . .
    H H25 0.5346 0.3220 1.3386 0.071 Uiso calc R 1 1 . .
    C C26 0.4871(7) 0.2767(2) 1.2254(3) 0.0592(14) Uani d . 1 1 . .
    H H26 0.5312 0.2409 1.2525 0.071 Uiso calc R 1 1 . .
loop_
    _atom_site_aniso_label
    _atom_site_aniso_U_11
    _atom_site_aniso_U_22
    _atom_site_aniso_U_33
    _atom_site_aniso_U_12
    _atom_site_aniso_U_13
    _atom_site_aniso_U_23
    Cu1 0.0356(3) 0.0364(3) 0.0293(3) -0.0019(2) 0.0041(2) 0.0010(2)
    F1 0.095(2) 0.063(2) 0.0478(16) 0.0002(17) 0.0018(15) 0.0055(15)
    F2 0.113(3) 0.091(3) 0.066(2) 0.003(2) -0.0062(19) 0.0388(18)
    F3 0.095(3) 0.055(2) 0.140(3) 0.0138(18) 0.009(2) 0.045(2)
    F4 0.114(3) 0.048(2) 0.126(3) 0.0141(19) 0.038(2) -0.0052(19)
    F5 0.071(2) 0.116(3) 0.077(2) -0.016(2) -0.0150(18) -0.025(2)
    F6 0.158(4) 0.136(4) 0.070(2) 0.022(3) -0.063(2) -0.034(2)
    F7 0.255(6) 0.141(4) 0.0347(18) 0.034(4) 0.027(3) 0.005(2)
    F8 0.178(4) 0.178(4) 0.087(3) -0.033(4) 0.073(3) 0.023(3)
    N1 0.037(2) 0.031(2) 0.0311(17) 0.0036(16) 0.0072(15) 0.0034(15)
    N2 0.034(2) 0.036(2) 0.041(2) -0.0038(16) 0.0092(17) -0.0027(16)
    O1 0.0372(17) 0.0368(18) 0.0440(17) -0.0052(14) -0.0033(14) 0.0069(14)
    O2 0.0276(16) 0.0471(19) 0.0430(16) -0.0006(14) 0.0003(14) 0.0011(13)
    O3 0.0356(18) 0.063(2) 0.0315(15) -0.0012(15) 0.0023(14) -0.0011(14)
    O4 0.042(2) 0.063(2) 0.053(2) -0.0077(17) 0.0102(16) -0.0065(16)
    O5 0.061(2) 0.072(3) 0.137(4) -0.018(2) 0.042(2) -0.044(2)
    C1 0.028(2) 0.042(3) 0.037(2) 0.004(2) 0.0105(19) 0.004(2)
    C2 0.025(2) 0.037(3) 0.048(3) -0.0019(19) 0.005(2) 0.007(2)
    C3 0.041(3) 0.045(3) 0.052(3) -0.006(2) 0.007(2) 0.008(2)
    C4 0.048(3) 0.060(4) 0.064(3) -0.002(3) 0.005(3) 0.027(3)
    C5 0.049(3) 0.048(3) 0.093(4) 0.007(3) 0.014(3) 0.029(3)
    C6 0.050(3) 0.035(3) 0.097(4) 0.002(2) 0.023(3) -0.001(3)
    C7 0.040(3) 0.042(3) 0.058(3) 0.000(2) 0.012(2) 0.002(2)
    C8 0.041(3) 0.033(2) 0.037(2) 0.003(2) 0.004(2) -0.0046(19)
    C9 0.053(3) 0.040(3) 0.036(2) 0.006(2) 0.003(2) -0.006(2)
    C10 0.064(4) 0.052(3) 0.057(3) 0.002(3) -0.007(3) -0.013(3)
    C11 0.110(6) 0.066(4) 0.042(3) 0.020(4) -0.031(4) -0.014(3)
    C12 0.154(7) 0.072(5) 0.035(3) 0.024(5) 0.006(4) -0.001(3)
    C13 0.116(6) 0.079(5) 0.059(4) 0.000(4) 0.031(4) 0.011(3)
    C14 0.087(4) 0.071(4) 0.037(3) -0.002(3) 0.016(3) 0.009(3)
    C15 0.039(3) 0.038(3) 0.046(3) 0.002(2) 0.014(2) 0.003(2)
    C16 0.054(3) 0.059(3) 0.037(3) -0.001(3) 0.015(2) -0.011(2)
    C17 0.051(3) 0.074(4) 0.032(2) -0.005(3) 0.009(2) 0.003(3)
    C18 0.037(3) 0.049(3) 0.041(3) -0.003(2) 0.008(2) 0.010(2)
    C19 0.027(2) 0.041(3) 0.034(2) -0.0019(19) 0.0068(18) 0.0064(19)
    C20 0.028(2) 0.038(3) 0.043(3) -0.0009(19) 0.0113(19) 0.007(2)
    C21 0.041(3) 0.037(3) 0.066(3) 0.002(2) 0.018(2) 0.011(2)
    C22 0.063(4) 0.035(3) 0.093(4) 0.003(3) 0.024(3) 0.011(3)
    C23 0.078(4) 0.039(3) 0.088(4) -0.007(3) 0.031(3) -0.013(3)
    C24 0.063(3) 0.045(3) 0.051(3) -0.010(2) 0.016(3) -0.008(2)
    C25 0.058(3) 0.067(4) 0.050(3) 0.003(3) 0.008(3) 0.024(3)
    C26 0.060(3) 0.050(3) 0.067(4) 0.010(3) 0.015(3) 0.033(3)
_geom_special_details
;
All e.s.d.'s (except the e.s.d. in the dihedral angle between two l.s. planes)
are estimated using the full covariance matrix. The cell e.s.d.'s are taken
into account individually in the estimation of e.s.d.'s in distances, angles
and torsion angles; correlations between e.s.d.'s in cell parameters are only
used when they are defined by crystal symmetry. An approximate (isotropic)
treatment of cell e.s.d.'s is used for estimating e.s.d.'s involving l.s.
planes.
;
loop_
    _geom_bond_atom_site_label_1
    _geom_bond_atom_site_label_2
    _geom_bond_site_symmetry_2
    _geom_bond_distance
    _geom_bond_publ_flag
    Cu1 O1 . 1.942(3) ?
    Cu1 O3 . 1.948(3) ?
    Cu1 N1 . 2.008(3) ?
    Cu1 N2 . 2.032(3) ?
    Cu1 O2 3_667 2.262(3) ?
    F1 C3 . 1.341(5) ?
    F2 C4 . 1.336(6) ?
    F3 C5 . 1.346(5) ?
    F4 C6 . 1.345(6) ?
    F5 C10 . 1.327(6) ?
    F6 C11 . 1.329(6) ?
    F7 C12 . 1.349(6) ?
    F8 C13 . 1.356(7) ?
    N1 C15 . 1.319(5) ?
    N1 C19 . 1.359(5) ?
    N2 C24 . 1.323(5) ?
    N2 C20 . 1.340(5) ?
    O1 C1 . 1.265(5) ?
    O2 C1 . 1.232(5) ?
    O2 Cu1 3_667 2.262(3) ?
    O3 C8 . 1.257(5) ?
    O4 C8 . 1.218(5) ?
    O5 H5A . 0.8500 ?
    O5 H5B . 0.8499 ?
    C1 C2 . 1.516(5) ?
    C2 C3 . 1.371(6) ?
    C2 C7 . 1.391(6) ?
    C3 C4 . 1.369(6) ?
    C4 C5 . 1.361(7) ?
    C5 C6 . 1.362(7) ?
    C6 C7 . 1.374(6) ?
    C7 H7 . 0.9300 ?
    C8 C9 . 1.523(6) ?
    C9 C10 . 1.353(6) ?
    C9 C14 . 1.392(7) ?
    C10 C11 . 1.389(8) ?
    C11 C12 . 1.357(9) ?
    C12 C13 . 1.348(9) ?
    C13 C14 . 1.352(7) ?
    C14 H14 . 0.9300 ?
    C15 C16 . 1.391(6) ?
    C15 H15 . 0.9300 ?
    C16 C17 . 1.351(6) ?
    C16 H16 . 0.9300 ?
    C17 C18 . 1.396(6) ?
    C17 H17 . 0.9300 ?
    C18 C19 . 1.398(5) ?
    C18 C25 . 1.430(6) ?
    C19 C20 . 1.423(6) ?
    C20 C21 . 1.402(6) ?
    C21 C22 . 1.407(6) ?
    C21 C26 . 1.427(6) ?
    C22 C23 . 1.350(7) ?
    C22 H22 . 0.9300 ?
    C23 C24 . 1.402(7) ?
    C23 H23 . 0.9300 ?
    C24 H24 . 0.9300 ?
    C25 C26 . 1.339(7) ?
    C25 H25 . 0.9300 ?
    C26 H26 . 0.9300 ?
loop_
    _geom_angle_atom_site_label_1
    _geom_angle_atom_site_label_2
    _geom_angle_atom_site_label_3
    _geom_angle_site_symmetry_1
    _geom_angle_site_symmetry_3
    _geom_angle
    _geom_angle_publ_flag
    O1 Cu1 O3 . . 88.14(12) ?
    O1 Cu1 N1 . . 97.58(13) ?
    O3 Cu1 N1 . . 174.29(13) ?
    O1 Cu1 N2 . . 168.38(13) ?
    O3 Cu1 N2 . . 93.47(13) ?
    N1 Cu1 N2 . . 80.97(13) ?
    O1 Cu1 O2 . 3_667 101.59(11) ?
    O3 Cu1 O2 . 3_667 86.16(11) ?
    N1 Cu1 O2 . 3_667 92.52(12) ?
    N2 Cu1 O2 . 3_667 90.01(12) ?
    C15 N1 C19 . . 117.9(3) ?
    C15 N1 Cu1 . . 129.7(3) ?
    C19 N1 Cu1 . . 112.0(3) ?
    C24 N2 C20 . . 118.2(4) ?
    C24 N2 Cu1 . . 129.5(3) ?
    C20 N2 Cu1 . . 112.0(3) ?
    C1 O1 Cu1 . . 125.4(3) ?
    C1 O2 Cu1 . 3_667 139.4(3) ?
    C8 O3 Cu1 . . 115.7(3) ?
    H5A O5 H5B . . 108.7 ?
    O2 C1 O1 . . 126.9(4) ?
    O2 C1 C2 . . 117.5(4) ?
    O1 C1 C2 . . 115.6(4) ?
    C3 C2 C7 . . 118.4(4) ?
    C3 C2 C1 . . 122.9(4) ?
    C7 C2 C1 . . 118.7(4) ?
    F1 C3 C4 . . 117.7(4) ?
    F1 C3 C2 . . 120.8(4) ?
    C4 C3 C2 . . 121.3(5) ?
    F2 C4 C5 . . 119.1(5) ?
    F2 C4 C3 . . 120.8(5) ?
    C5 C4 C3 . . 120.1(5) ?
    F3 C5 C4 . . 119.9(5) ?
    F3 C5 C6 . . 120.6(5) ?
    C4 C5 C6 . . 119.5(5) ?
    F4 C6 C5 . . 118.9(5) ?
    F4 C6 C7 . . 119.9(5) ?
    C5 C6 C7 . . 121.2(5) ?
    C6 C7 C2 . . 119.4(5) ?
    C6 C7 H7 . . 120.3 ?
    C2 C7 H7 . . 120.3 ?
    O4 C8 O3 . . 124.9(4) ?
    O4 C8 C9 . . 121.6(4) ?
    O3 C8 C9 . . 113.5(4) ?
    C10 C9 C14 . . 117.1(5) ?
    C10 C9 C8 . . 123.9(5) ?
    C14 C9 C8 . . 118.9(4) ?
    F5 C10 C9 . . 122.2(5) ?
    F5 C10 C11 . . 115.5(5) ?
    C9 C10 C11 . . 122.3(6) ?
    F6 C11 C12 . . 121.5(6) ?
    F6 C11 C10 . . 119.8(7) ?
    C12 C11 C10 . . 118.6(6) ?
    C13 C12 F7 . . 121.1(8) ?
    C13 C12 C11 . . 119.9(6) ?
    F7 C12 C11 . . 119.0(7) ?
    C12 C13 C14 . . 121.5(7) ?
    C12 C13 F8 . . 117.9(6) ?
    C14 C13 F8 . . 120.6(6) ?
    C13 C14 C9 . . 120.5(6) ?
    C13 C14 H14 . . 119.7 ?
    C9 C14 H14 . . 119.7 ?
    N1 C15 C16 . . 122.3(4) ?
    N1 C15 H15 . . 118.8 ?
    C16 C15 H15 . . 118.8 ?
    C17 C16 C15 . . 119.9(4) ?
    C17 C16 H16 . . 120.0 ?
    C15 C16 H16 . . 120.0 ?
    C16 C17 C18 . . 119.8(4) ?
    C16 C17 H17 . . 120.1 ?
    C18 C17 H17 . . 120.1 ?
    C17 C18 C19 . . 116.8(4) ?
    C17 C18 C25 . . 125.2(4) ?
    C19 C18 C25 . . 118.0(4) ?
    N1 C19 C18 . . 123.0(4) ?
    N1 C19 C20 . . 116.3(3) ?
    C18 C19 C20 . . 120.7(4) ?
    N2 C20 C21 . . 124.1(4) ?
    N2 C20 C19 . . 116.5(4) ?
    C21 C20 C19 . . 119.3(4) ?
    C20 C21 C22 . . 116.0(4) ?
    C20 C21 C26 . . 119.3(4) ?
    C22 C21 C26 . . 124.6(5) ?
    C23 C22 C21 . . 119.6(5) ?
    C23 C22 H22 . . 120.2 ?
    C21 C22 H22 . . 120.2 ?
    C22 C23 C24 . . 120.3(5) ?
    C22 C23 H23 . . 119.8 ?
    C24 C23 H23 . . 119.8 ?
    N2 C24 C23 . . 121.6(5) ?
    N2 C24 H24 . . 119.2 ?
    C23 C24 H24 . . 119.2 ?
    C26 C25 C18 . . 122.1(5) ?
    C26 C25 H25 . . 118.9 ?
    C18 C25 H25 . . 118.9 ?
    C25 C26 C21 . . 120.5(4) ?
    C25 C26 H26 . . 119.8 ?
    C21 C26 H26 . . 119.8 ?
loop_
    _geom_hbond_atom_site_label_D
    _geom_hbond_atom_site_label_H
    _geom_hbond_atom_site_label_A
    _geom_hbond_site_symmetry_A
    _geom_hbond_distance_DH
    _geom_hbond_distance_HA
    _geom_hbond_distance_DA
    _geom_hbond_angle_DHA
    O5 H5A O3 . 0.85 2.08 2.918(5) 168.4
    O5 H5B O4 1_655 0.85 1.95 2.785(5) 168.3
data_global
_journal_date_recd_electronic     2014-09-12
_journal_date_accepted     2014-10-07
_journal_name_full     'Acta Crystallographica, Section E'
_journal_year     2014
_journal_volume     70
_journal_issue     11
_journal_page_first     m365
_journal_page_last     m366
_journal_paper_category     HM
_journal_paper_doi     10.1107/S1600536814022065
_journal_coeditor_code     WM5062
_publ_contact_author_name     'Junshan Sun'
_publ_contact_author_address
;
  Beijing Key Laboratory for Science and
  Application of Functional Molecular and
  Crystalline Materials, Department of Chemistry
  University of Science and Technology Beijing,
  beijing,100083, People's Republic of China
;
_publ_contact_author_email     klsz79@163.com
_publ_contact_author_fax     '86 010 62334509'
_publ_contact_author_phone     '86 010 62334509'
_publ_section_title
;\
Crystal structure of
bis(\m-2,3,4,5-tetrafluorobenzoato-\k^2^<i>O</i>:<i>O</i>')bis[(1,10-\
phenanthroline-\k^2^<i>N</i>:<i>N</i>')(2,3,4,5-tetrafluorobenzoato-\
\k<i>O</i>)copper(II)] dihydrate
;
loop_
    _publ_author_name
    _publ_author_address
    'Junshan Sun'
;\
Beijing Key Laboratory for Science and Application of Functional Molecular \
and Crystalline Materials
Department of Chemistry
University of Science and Technology Beijing
Beijing 100083
People's Republic of China
;
