# Supplementary material for: Crystal structure of bis­(μ-2,3,4,5-tetra­fluoro­benzoato-κ2 O:O′)bis­[(1,10-phen­anthroline-κ2 N:N′)(2,3,4,5-tetra­fluoro­benzoato-κO)copper(II)] dihydrate
Source: Acta Crystallogr Sect E Struct Rep Online. 2014 Oct 11;70(Pt 11):m365–6. doi: 10.1107/S1600536814022065 (PMC4257334; doi:10.1107/S1600536814022065)
Supplement: Supplementary file 2 [file e-70-0m365-Isup2.hkl]

# 
# h,k,l, Fc-squared, Fo-squared, sigma(Fo-squared) and status flag 
# 
data_I
_shelx_title ' 070824c in P2(1)/c' 
_shelx_refln_list_code          4 
_shelx_F_calc_maximum      430.08 
_exptl_crystal_F_000      1292.00 
_reflns_d_resolution_high  0.8406 
 
loop_ 
 _symmetry_equiv_pos_as_xyz 
 'x, y, z' 
 '-x, y+1/2, -z+1/2' 
 '-x, -y, -z' 
 'x, -y-1/2, z-1/2' 
 
_cell_length_a     7.1880 
_cell_length_b    22.6110 
_cell_length_c    15.2343 
_cell_angle_alpha  90.000 
_cell_angle_beta  103.446 
_cell_angle_gamma  90.000 
 
_shelx_F_squared_multiplier     1.000 
 
loop_ 
 _refln_index_h 
 _refln_index_k 
 _refln_index_l 
 _refln_F_squared_calc 
 _refln_F_squared_meas 
 _refln_F_squared_sigma 
 _refln_observed_status 
   1   0   0     6717.38     7227.31    166.85 o 
   2   0   0     9373.26     9958.30    240.09 o 
   3   0   0     5134.87     5096.47    157.40 o 
   4   0   0     4079.70     4069.58    149.76 o 
   5   0   0      670.71      692.58     67.43 o 
   6   0   0     4338.63     5091.56    125.96 o 
   7   0   0      357.44      354.56     60.96 o 
   8   0   0       52.03      158.65     81.24 o 
   1   1   0     3702.69     3565.85     69.89 o 
   2   1   0    35454.48    38012.32    614.23 o 
   3   1   0     2619.50     2659.04     73.71 o 
   4   1   0      612.61      631.83     38.54 o 
   5   1   0      240.93      172.57     30.51 o 
   6   1   0       41.33       50.21     30.73 o 
   7   1   0       82.10       50.23     35.82 o 
   8   1   0       23.78       86.42     53.01 o 
   0   2   0    13421.02    12760.29    356.05 o 
   1   2   0       81.37       83.16     10.20 o 
   2   2   0    38025.70    39504.18    848.27 o 
   3   2   0       18.39        5.55     15.27 o 
   4   2   0     1063.38      980.00     44.79 o 
   5   2   0      173.10      194.90     26.74 o 
   6   2   0     1264.63     1417.64     65.92 o 
   7   2   0      205.27      217.39     48.80 o 
   8   2   0       50.46       60.70     69.24 o 
   1   3   0     8174.41     8226.67    150.60 o 
   2   3   0      246.14      218.10     15.42 o 
   3   3   0     7255.90     7618.43    115.58 o 
   4   3   0     2449.46     2695.81     85.94 o 
   5   3   0     1742.29     1664.90     51.68 o 
   6   3   0       92.77      114.43     34.99 o 
   7   3   0      641.00      753.97     78.57 o 
   8   3   0       36.50       -6.36     61.61 o 
   0   4   0    11682.67    12535.44    219.22 o 
   1   4   0     1705.94     1672.18     49.79 o 
   2   4   0     1199.37     1238.61     24.89 o 
   3   4   0       22.56       15.01     12.34 o 
   4   4   0      365.04      392.39     27.43 o 
   5   4   0        7.11       -2.96     21.06 o 
   6   4   0      683.76      756.28     59.36 o 
   7   4   0       74.69       54.18     44.76 o 
   8   4   0        0.91      -28.53     59.98 o 
   1   5   0    34214.39    34205.00    452.19 o 
   2   5   0     1738.89     1866.64     34.47 o 
   3   5   0     6236.67     6235.64     81.73 o 
   4   5   0      106.82       96.15     17.77 o 
   5   5   0     3364.23     3582.01    106.40 o 
   6   5   0        1.77       23.20     28.49 o 
   7   5   0      202.72      253.89     90.88 o 
   8   5   0       81.15      -15.63     59.79 o 
   0   6   0    78973.73    72240.43   1472.73 o 
   1   6   0     8893.27     8974.41    215.97 o 
   2   6   0     1522.60     1414.20     28.65 o 
   3   6   0      217.09      195.26     15.43 o 
   4   6   0     1042.49      876.07     38.65 o 
   5   6   0      980.80     1002.54     69.75 o 
   6   6   0     4583.58     4696.85    129.51 o 
   7   6   0       91.53       81.78     43.88 o 
   8   6   0      226.40      189.18     88.33 o 
   1   7   0     6787.15     6832.36    156.44 o 
   2   7   0     1483.01     1567.60     32.03 o 
   3   7   0      687.39      626.05     20.97 o 
   4   7   0     1095.08     1031.20     47.72 o 
   5   7   0        1.91      -13.32     20.11 o 
   6   7   0      173.16      202.43     50.45 o 
   7   7   0        0.26        2.18     37.11 o 
   8   7   0       26.69      -10.18     67.79 o 
   0   8   0    12636.85    11643.67    280.26 o 
   1   8   0        3.85       -3.10     13.07 o 
   2   8   0     2498.55     2501.40     69.05 o 
   3   8   0      864.03      933.76     40.94 o 
   4   8   0     4320.21     4450.60    104.09 o 
   5   8   0      434.29      531.33     46.81 o 
   6   8   0     1437.61     1515.55     68.23 o 
   7   8   0      324.23      385.48     60.87 o 
   1   9   0     7201.68     7074.21    121.60 o 
   2   9   0      314.48      398.32     32.24 o 
   3   9   0     4490.78     4418.52     98.16 o 
   4   9   0       29.74        2.30     19.75 o 
   5   9   0     2016.70     1822.95     69.61 o 
   6   9   0       91.78      109.00     34.67 o 
   7   9   0      329.59      351.17     59.64 o 
   0  10   0      907.87      688.40     52.71 o 
   1  10   0     4045.52     4208.98     86.84 o 
   2  10   0      199.25      187.04     26.31 o 
   3  10   0      544.99      596.67     38.98 o 
   4  10   0      150.45      127.86     28.52 o 
   5  10   0       81.17       73.85     29.34 o 
   6  10   0       36.69       21.28     29.14 o 
   7  10   0      246.45      210.83     54.78 o 
   1  11   0    13011.08    12839.92    201.90 o 
   2  11   0     1199.89     1249.29     48.14 o 
   3  11   0     5905.98     6033.62    160.46 o 
   4  11   0     1250.46     1227.47     55.68 o 
   5  11   0     1219.69     1176.44     77.12 o 
   6  11   0       75.59       74.72     33.71 o 
   7  11   0      184.97      208.31     55.66 o 
   0  12   0    10005.29     9893.23    267.90 o 
   1  12   0     2853.09     2882.56     73.58 o 
   2  12   0      227.20      284.40     32.29 o 
   3  12   0      285.29      318.84     37.40 o 
   4  12   0      603.53      574.15     53.49 o 
   5  12   0      158.03      166.71     36.70 o 
   6  12   0       77.68       22.31     33.23 o 
   7  12   0       11.90       -1.86     40.03 o 
   1  13   0     1134.95     1026.39     45.44 o 
   2  13   0      634.38      687.28     40.58 o 
   3  13   0      704.40      716.09     47.01 o 
   4  13   0       33.04       12.29     26.92 o 
   5  13   0      136.74      200.93     37.74 o 
   6  13   0        0.29       15.92     30.26 o 
   7  13   0        1.57       -6.00     42.63 o 
   0  14   0     7283.88     6796.02    214.83 o 
   1  14   0      256.79      225.38     46.01 o 
   2  14   0     3554.20     3583.67     92.72 o 
   3  14   0        5.92      -32.06     21.40 o 
   4  14   0     1622.10     1610.92    142.78 o 
   5  14   0      129.02      223.43     42.35 o 
   6  14   0      927.75     1062.47     74.42 o 
   7  14   0      602.73      790.34     88.81 o 
   1  15   0     1900.40     1872.49     65.34 o 
   2  15   0       58.08      117.63     31.09 o 
   3  15   0     1196.60     1190.19     78.56 o 
   4  15   0      351.98      421.19     48.68 o 
   5  15   0      632.65      605.49     59.14 o 
   6  15   0      148.44      141.86     43.72 o 
   0  16   0      873.16      797.63     72.70 o 
   1  16   0      451.31      428.34     51.43 o 
   2  16   0     3512.01     3361.94     99.75 o 
   3  16   0       21.98       40.74     30.45 o 
   4  16   0      607.05      771.40     60.96 o 
   5  16   0        4.17      -12.43     31.68 o 
   6  16   0      133.93      173.61     66.58 o 
   1  17   0     3484.51     3306.62    105.71 o 
   2  17   0      170.13      236.41     38.54 o 
   3  17   0     1380.43     1441.49     67.08 o 
   4  17   0      605.86      852.21     71.16 o 
   5  17   0     1163.73     1139.45     76.46 o 
   6  17   0       70.35       36.11     46.62 o 
   0  18   0     3622.70     3703.53    163.39 o 
   1  18   0        5.49        3.18     24.97 o 
   2  18   0       61.82       51.69     33.72 o 
   3  18   0       20.18        1.85     28.74 o 
   4  18   0       83.45       36.76     35.66 o 
   5  18   0      170.06      108.89     40.21 o 
   6  18   0       44.81       23.08     39.94 o 
   1  19   0      755.13      861.73     66.06 o 
   2  19   0     1772.45     1688.59     73.68 o 
   3  19   0      384.02      500.49     55.24 o 
   4  19   0       65.55       89.17     41.15 o 
   5  19   0      342.53      394.13     57.44 o 
   0  20   0     2682.08     2449.27    138.86 o 
   1  20   0       34.02       74.04     36.85 o 
   2  20   0      154.20      224.22     43.43 o 
   3  20   0       45.09       46.19     41.03 o 
   4  20   0      372.44      419.22     82.02 o 
   5  20   0        3.76      -55.42     41.34 o 
   1  21   0        0.63      -39.59     29.78 o 
   2  21   0      116.21      123.97     41.15 o 
   3  21   0      520.30      443.87     76.18 o 
   4  21   0      304.37      259.73     57.19 o 
   5  21   0       11.07      -11.28     41.73 o 
   0  22   0     2191.51     2242.80    140.31 o 
   1  22   0      124.05      138.03     45.09 o 
   2  22   0     2565.23     2454.96    106.83 o 
   3  22   0      146.96      102.80     46.17 o 
   4  22   0      182.08       92.38     46.71 o 
   1  23   0      604.43      495.13     67.07 o 
   2  23   0      110.92      187.14     52.62 o 
   3  23   0      155.07       96.36     45.10 o 
   4  23   0       63.50       42.13     70.80 o 
   0  24   0      433.51      643.14    113.76 o 
   1  24   0       45.22       38.98     42.60 o 
   2  24   0       73.05       64.47     42.77 o 
   3  24   0        3.12       66.76     47.92 o 
   1  25   0      521.76      594.18     73.86 o 
   2  25   0       60.58       50.61     45.96 o 
   3  25   0      327.02      387.61     96.22 o 
   0  26   0       37.75       39.80     63.43 o 
   1  26   0       23.71      -20.30     45.25 o 
   2  26   0       61.24       75.26     46.05 o 
  -8   1   1       92.64      120.09     57.11 o 
  -7   1   1      922.81     1107.06    174.28 o 
  -6   1   1      792.14      697.95     40.55 o 
  -5   1   1      343.70      343.89     33.84 o 
  -4   1   1     3400.85     3636.89     87.53 o 
  -3   1   1     1576.35     1686.98     43.44 o 
  -2   1   1    72248.66    74107.91    882.05 o 
  -1   1   1     7530.17     8137.73    105.46 o 
   0   1   1    17259.32    17438.44    273.06 o 
   1   1   1     2710.40     2546.63     69.07 o 
   2   1   1      595.14      499.71     25.48 o 
   3   1   1      808.39      828.44     37.80 o 
   4   1   1     1788.48     1811.67     61.21 o 
   5   1   1      125.08      126.83     28.77 o 
   6   1   1      749.72      608.51     52.51 o 
   7   1   1      428.75      459.11     47.71 o 
  -8   2   1        7.86       65.13     47.39 o 
  -7   2   1      815.07      697.49    120.30 o 
  -6   2   1     3372.34     3171.22     80.87 o 
  -5   2   1      634.45      600.54     33.73 o 
  -4   2   1     9084.00     9408.11    137.18 o 
  -3   2   1    14395.62    14817.66    242.66 o 
  -2   2   1    14384.71    15323.83    228.13 o 
  -1   2   1    17638.54    18276.93    402.97 o 
   0   2   1      944.64      862.93     13.97 o 
   1   2   1     5470.69     5436.40     86.98 o 
   2   2   1        0.06        4.04     11.53 o 
   3   2   1    14181.68    14688.33    224.91 o 
   4   2   1      349.12      320.23     33.52 o 
   5   2   1     1671.25     1681.10     65.27 o 
   6   2   1       31.70        4.94     28.55 o 
   7   2   1      338.49      316.80     44.70 o 
  -8   3   1       88.12       88.25     54.24 o 
  -7   3   1      256.51      330.87     63.49 o 
  -6   3   1      278.86      239.23     47.66 o 
  -5   3   1       32.03        8.01     17.11 o 
  -4   3   1     5344.35     5476.71     92.47 o 
  -3   3   1     1279.00     1361.80     35.97 o 
  -2   3   1      231.51      315.79     15.93 o 
  -1   3   1       14.83        3.48      5.69 o 
   0   3   1      728.63      637.80     15.24 o 
   1   3   1     1123.32     1089.74     30.87 o 
   2   3   1     2959.33     2878.81    107.41 o 
   3   3   1        1.27      -21.41     14.28 o 
   4   3   1        7.42       -9.80     16.97 o 
   5   3   1        0.44      -13.62     19.82 o 
   6   3   1      133.11       48.15     30.65 o 
   7   3   1       28.28       22.38     27.99 o 
  -8   4   1       70.90       89.96     73.24 o 
  -7   4   1     1355.80     1285.35     91.82 o 
  -6   4   1      914.34      873.34     53.12 o 
  -5   4   1     1123.27     1179.31     42.61 o 
  -4   4   1     5145.45     5284.49     89.95 o 
  -3   4   1     8633.80     8648.75    103.60 o 
  -2   4   1     3343.51     3540.59     54.90 o 
  -1   4   1     8075.29     8484.66    133.58 o 
   0   4   1     9158.22     9509.01    182.77 o 
   1   4   1       73.32      114.00     29.06 o 
   2   4   1      195.30      180.97     21.49 o 
   3   4   1     9495.15    10049.23    293.76 o 
   4   4   1      258.35      244.35     26.70 o 
   5   4   1     2144.76     2005.63     84.95 o 
   6   4   1       12.88      -11.98     25.83 o 
   7   4   1       19.56        6.07     31.06 o 
   8   4   1       17.00      -43.98     62.52 o 
  -8   5   1      207.34      226.08     91.95 o 
  -7   5   1      169.35      268.39     63.55 o 
  -6   5   1        7.26        7.69     20.59 o 
  -5   5   1       25.87        9.74     17.43 o 
  -4   5   1      727.69      708.55     28.17 o 
  -3   5   1     4316.98     4454.92     71.86 o 
  -2   5   1      969.36      918.40     23.61 o 
  -1   5   1     7616.21     7914.88     99.49 o 
   0   5   1      470.45      627.12     38.32 o 
   1   5   1      754.16      690.24     35.60 o 
   2   5   1       29.18       14.98     11.03 o 
   3   5   1      158.54      180.53     18.93 o 
   4   5   1      368.82      386.18     25.73 o 
   5   5   1       26.90      -28.96     20.19 o 
   6   5   1      875.27      927.47     64.76 o 
   7   5   1        0.31      -19.50     30.94 o 
   8   5   1       27.30       25.63     65.97 o 
  -8   6   1       84.81      139.02     84.50 o 
  -7   6   1        1.01        4.00     64.33 o 
  -6   6   1       74.39      146.52     33.66 o 
  -5   6   1     1066.49     1002.80     49.07 o 
  -4   6   1        4.13       -1.56     12.95 o 
  -3   6   1     1910.12     1928.20     41.62 o 
  -2   6   1      250.45      267.45     27.57 o 
  -1   6   1     2218.47     2394.69     41.24 o 
   0   6   1     4564.48     4548.07     66.66 o 
   1   6   1      924.63     1032.42     33.99 o 
   2   6   1     1597.68     1859.55     50.96 o 
   3   6   1     2496.20     2640.78     44.31 o 
   4   6   1      295.31      326.97     43.24 o 
   5   6   1       23.19       34.16     24.51 o 
   6   6   1      312.19      395.50     60.43 o 
   7   6   1       10.55       -7.19     27.10 o 
  -8   7   1      319.36      487.96     85.58 o 
  -7   7   1     1142.75     1298.12    147.38 o 
  -6   7   1     2239.64     2044.19     75.74 o 
  -5   7   1     2934.66     2697.52    109.15 o 
  -4   7   1     3250.99     3279.71     63.41 o 
  -3   7   1     2357.69     2439.43     47.34 o 
  -2   7   1     9666.95     9359.93    122.14 o 
  -1   7   1    23215.61    24431.34    283.19 o 
   0   7   1      642.62      548.23     44.15 o 
   1   7   1     1617.08     1565.85     43.97 o 
   2   7   1     5846.14     5593.98    143.92 o 
   3   7   1       88.62      113.84     22.82 o 
   4   7   1     7789.16     7950.86    312.55 o 
   5   7   1       25.00      -20.34     17.93 o 
   6   7   1     2197.54     1994.56    112.07 o 
   7   7   1      178.66      123.05     49.56 o 
  -8   8   1       22.87       58.26     60.37 o 
  -7   8   1      400.83      453.25    105.03 o 
  -6   8   1      226.54      184.30     36.39 o 
  -5   8   1       32.73       31.52     23.92 o 
  -4   8   1      165.41      172.93     33.86 o 
  -3   8   1       61.32       93.81     17.81 o 
  -2   8   1      104.99      122.07     14.35 o 
  -1   8   1    26491.38    26673.28    396.60 o 
   0   8   1     5478.24     5597.13     97.66 o 
   1   8   1      284.41      368.02     43.22 o 
   2   8   1       95.57      102.95     25.72 o 
   3   8   1     4727.47     4774.90    141.51 o 
   4   8   1     1707.08     1792.52     64.06 o 
   5   8   1     1134.71     1112.61     56.47 o 
   6   8   1        0.48       19.89     29.36 o 
   7   8   1        4.22      -19.63     31.79 o 
  -7   9   1      462.72      580.82    119.76 o 
  -6   9   1      665.31      725.75     57.79 o 
  -5   9   1     1115.21      989.59     51.13 o 
  -4   9   1      877.44      921.63     49.79 o 
  -3   9   1     2960.78     3061.94     56.93 o 
  -2   9   1     5874.22     5822.62    133.48 o 
  -1   9   1     6359.91     6683.74     96.15 o 
   0   9   1     6965.76     7076.26    137.76 o 
   1   9   1      204.80      235.81     25.20 o 
   2   9   1     7414.43     8086.19    142.82 o 
   3   9   1      326.62      454.84     50.04 o 
   4   9   1     1490.13     1413.93     57.79 o 
   5   9   1       42.14       22.19     26.14 o 
   6   9   1      929.76      975.65     61.71 o 
   7   9   1      130.41       87.23     38.07 o 
  -7  10   1      173.46      201.91     87.24 o 
  -6  10   1      802.53      809.65     61.94 o 
  -5  10   1       93.03      110.75     32.19 o 
  -4  10   1      543.02      610.32     46.46 o 
  -3  10   1     5318.28     5255.92    110.17 o 
  -2  10   1     4966.44     4907.40     79.30 o 
  -1  10   1     1114.78     1110.18     40.60 o 
   0  10   1        7.03       27.63     21.53 o 
   1  10   1     9107.16     8915.22    150.45 o 
   2  10   1      581.13      647.02     36.86 o 
   3  10   1     1944.72     1859.06    104.76 o 
   4  10   1      682.22      673.93     45.29 o 
   5  10   1      687.52      807.83     65.37 o 
   6  10   1        0.70      -24.50     25.43 o 
   7  10   1      138.53      146.38     48.38 o 
  -7  11   1        6.41      -32.53     60.34 o 
  -6  11   1       55.80       44.31     30.60 o 
  -5  11   1        3.98      -32.92     21.95 o 
  -4  11   1      312.84      283.55     66.41 o 
  -3  11   1       10.24       11.75     19.01 o 
  -2  11   1      904.62      908.65     41.22 o 
  -1  11   1      195.54      217.14     35.60 o 
   0  11   1     1137.25     1082.31     48.19 o 
   1  11   1      568.02      633.96     40.50 o 
   2  11   1     1736.06     1652.79     56.48 o 
   3  11   1       67.43       63.72     24.96 o 
   4  11   1      220.99      182.90     32.96 o 
   5  11   1      211.19      189.02     45.96 o 
   6  11   1        7.98      -39.59     26.39 o 
   7  11   1       46.19       58.04     46.98 o 
  -7  12   1       13.27        0.18     61.24 o 
  -6  12   1       70.70       61.62     32.91 o 
  -5  12   1      795.75      816.08     50.79 o 
  -4  12   1      782.54      736.69     44.38 o 
  -3  12   1     2238.08     2214.21    112.81 o 
  -2  12   1       76.81       89.01     23.96 o 
  -1  12   1       55.04       49.47     23.82 o 
   0  12   1      340.50      333.77     37.00 o 
   1  12   1     2176.74     2281.87     71.46 o 
   2  12   1      862.41      838.09     43.15 o 
   3  12   1     3564.01     3555.43    132.41 o 
   4  12   1        4.13       19.24     25.30 o 
   5  12   1        9.62        2.45     27.59 o 
   6  12   1      315.93      263.78     45.17 o 
   7  12   1       60.48       31.02     45.48 o 
  -7  13   1      321.13      291.13     97.58 o 
  -6  13   1      719.85      828.39    104.95 o 
  -5  13   1      744.45      668.03     79.50 o 
  -4  13   1      789.24      776.04     47.39 o 
  -3  13   1      178.40      205.49     32.32 o 
  -2  13   1    10381.82     9933.43    180.77 o 
  -1  13   1     3727.98     3543.23     84.54 o 
   0  13   1     3632.74     3425.62     94.78 o 
   1  13   1       15.15       16.43     19.09 o 
   2  13   1     2924.91     2859.89     80.11 o 
   3  13   1        0.29      -11.15     22.31 o 
   4  13   1     3173.58     3625.38    156.23 o 
   5  13   1        0.49       -5.37     28.21 o 
   6  13   1      150.14      150.23     41.20 o 
   7  13   1      127.30       84.12     49.17 o 
  -7  14   1       53.09       85.23     84.32 o 
  -6  14   1      435.42      434.35     73.15 o 
  -5  14   1       14.86       -3.13     27.54 o 
  -4  14   1       78.63       33.64     28.85 o 
  -3  14   1      270.17      305.34     38.15 o 
  -2  14   1      691.30      751.70     47.15 o 
  -1  14   1     1120.93     1114.81     49.21 o 
   0  14   1      414.08      457.41     46.88 o 
   1  14   1      361.24      437.74     40.14 o 
   2  14   1      305.67      326.89     38.10 o 
   3  14   1       37.91       25.70     26.77 o 
   4  14   1      330.89      420.09     48.60 o 
   5  14   1       21.55       11.36     31.80 o 
   6  14   1       20.20      -12.53     33.25 o 
  -6  15   1      411.72      470.13     69.41 o 
  -5  15   1      259.33      263.98     44.58 o 
  -4  15   1      578.64      708.18     56.52 o 
  -3  15   1      448.42      508.57     46.97 o 
  -2  15   1     3019.89     3046.41     85.89 o 
  -1  15   1      639.18      629.31     64.86 o 
   0  15   1     6481.70     6409.81    178.84 o 
   1  15   1       77.93       70.60     28.91 o 
   2  15   1     1065.04     1028.11     54.73 o 
   3  15   1       26.17        5.11     28.36 o 
   4  15   1      829.43      932.75     61.51 o 
   5  15   1      385.33      352.30     49.46 o 
   6  15   1      841.74      846.41     65.68 o 
  -6  16   1      138.82       92.32     52.40 o 
  -5  16   1      707.62      808.18     66.22 o 
  -4  16   1      208.29      294.59     44.05 o 
  -3  16   1     2313.74     2182.26     77.59 o 
  -2  16   1      545.11      636.13     50.75 o 
  -1  16   1      609.15      608.60     47.94 o 
   0  16   1      268.36      333.82     44.89 o 
   1  16   1     2913.98     2667.98     92.40 o 
   2  16   1      298.77      351.47     46.65 o 
   3  16   1     1373.72     1438.74     66.22 o 
   4  16   1        0.24      -27.48     28.94 o 
   5  16   1      607.26      736.61     67.02 o 
   6  16   1       27.62       -7.76     36.46 o 
  -6  17   1        2.91       -2.88     46.93 o 
  -5  17   1       46.85       31.92     51.17 o 
  -4  17   1      156.78      143.85     38.29 o 
  -3  17   1        2.39      -17.99     28.38 o 
  -2  17   1      590.57      642.29     53.55 o 
  -1  17   1       57.71       70.99     31.11 o 
   0  17   1       12.95       23.33     27.55 o 
   1  17   1      102.10      149.90     36.15 o 
   2  17   1        1.31        0.14     26.26 o 
   3  17   1       28.56       42.45     30.89 o 
   4  17   1        2.80       -6.13     31.22 o 
   5  17   1        0.86      -27.85     31.69 o 
   6  17   1       19.18      -35.17     50.44 o 
  -6  18   1       67.57      -14.79     46.11 o 
  -5  18   1      923.39     1064.48     79.21 o 
  -4  18   1      671.58      753.00     64.54 o 
  -3  18   1     1172.50     1088.65     60.72 o 
  -2  18   1      152.52      168.42     37.58 o 
  -1  18   1      818.61      910.11     58.51 o 
   0  18   1      695.67      707.40     63.35 o 
   1  18   1      740.76      748.06     95.68 o 
   2  18   1       95.14      112.38     35.14 o 
   3  18   1     1334.47     1370.54     68.74 o 
   4  18   1        5.23      -39.13     32.73 o 
   5  18   1      262.85      388.69     56.12 o 
   6  18   1       92.72       32.00     41.49 o 
  -5  19   1       87.00       74.10     42.89 o 
  -4  19   1      230.82      279.68     50.15 o 
  -3  19   1      110.19       68.96     37.01 o 
  -2  19   1      167.68      166.82     39.63 o 
  -1  19   1       31.13       29.30     30.24 o 
   0  19   1      664.38      778.89    121.76 o 
   1  19   1        2.81        5.36     32.02 o 
   2  19   1      257.01      299.69     46.82 o 
   3  19   1       24.76        3.39     33.03 o 
   4  19   1      635.20      671.01     66.75 o 
   5  19   1        1.35      -44.81     55.97 o 
  -5  20   1       92.55       77.34     43.64 o 
  -4  20   1      832.96      949.02     75.33 o 
  -3  20   1      742.81      828.54     96.98 o 
  -2  20   1     2244.91     2142.81     83.17 o 
  -1  20   1        4.66      -11.27     31.06 o 
   0  20   1     2370.43     2129.43     91.50 o 
   1  20   1      599.60      626.09     65.78 o 
   2  20   1      673.10      670.72     69.46 o 
   3  20   1      303.94      365.79     53.37 o 
   4  20   1      124.05      112.19     45.08 o 
   5  20   1       31.10      -25.40     46.53 o 
  -5  21   1      145.22       67.18     47.26 o 
  -4  21   1       29.87       40.21     41.29 o 
  -3  21   1      122.18      100.91     41.25 o 
  -2  21   1     2694.52     2813.19     97.25 o 
  -1  21   1       15.29       13.33     32.06 o 
   0  21   1     3624.50     3484.55    121.74 o 
   1  21   1        0.48       -8.05     34.74 o 
   2  21   1      114.81      230.31     52.20 o 
   3  21   1       46.97      -16.16     37.45 o 
   4  21   1       84.56       78.77     45.42 o 
   5  21   1       55.99       15.13     54.11 o 
  -4  22   1        8.20      -44.39     38.80 o 
  -3  22   1       69.90       27.20     36.77 o 
  -2  22   1     1758.36     1666.58     88.31 o 
  -1  22   1      101.76      107.02     43.68 o 
   0  22   1      306.40      264.84     54.68 o 
   1  22   1      317.99      490.85     65.19 o 
   2  22   1       25.63      -23.18     37.24 o 
   3  22   1       70.46       54.62     56.56 o 
   4  22   1      141.79       63.43     45.19 o 
  -4  23   1      897.00      887.87     80.41 o 
  -3  23   1      183.46      135.56     47.05 o 
  -2  23   1      583.02      694.23    120.31 o 
  -1  23   1       11.12      -16.98     36.56 o 
   0  23   1      285.20      287.97     85.41 o 
   1  23   1      121.86      130.73     45.48 o 
   2  23   1      480.74      439.31     84.96 o 
   3  23   1        0.00      -28.96     44.71 o 
   4  23   1       68.16       56.38     75.34 o 
  -3  24   1      420.25      378.53     61.44 o 
  -2  24   1       15.50      -38.07     35.33 o 
  -1  24   1      436.90      497.62     69.76 o 
   0  24   1        7.77       34.16     39.71 o 
   1  24   1     1020.23     1069.78     83.44 o 
   2  24   1        0.36       -2.38     41.22 o 
   3  24   1      471.16      374.71    158.74 o 
  -3  25   1        5.95      -13.26     44.22 o 
  -2  25   1       80.05       50.45     47.27 o 
  -1  25   1       25.06       29.31     39.35 o 
   0  25   1       15.59      -60.59     66.69 o 
   1  25   1       58.36       92.68     47.41 o 
   2  25   1       23.34      -17.40     42.19 o 
  -2  26   1       54.76       72.22     49.86 o 
  -1  26   1      191.58      125.79     54.53 o 
   0  26   1       22.11       -8.09     43.51 o 
   1  26   1      307.38      248.43     59.87 o 
  -8   0   2       60.49       71.97     77.60 o 
  -7   0   2     1437.50     1148.19    135.57 o 
  -6   0   2       49.61      126.05     90.32 o 
  -5   0   2     1152.36     1072.72     58.61 o 
  -4   0   2      258.96      584.64     59.43 o 
  -3   0   2     5279.35     5222.61    107.57 o 
  -2   0   2   184968.28   180063.09   2645.08 o 
  -1   0   2     9945.22    10233.83    239.73 o 
   0   0   2    11416.00    11746.85    580.15 o 
   1   0   2      913.59      811.69     22.60 o 
   2   0   2     7815.54     8145.00    289.17 o 
   3   0   2     1732.81     1877.56     70.57 o 
   4   0   2     1544.02     1470.61     69.88 o 
   5   0   2       10.91       11.77     27.03 o 
   6   0   2     1134.63     1283.83    102.32 o 
   7   0   2      267.64      291.67     81.06 o 
  -8   1   2       77.59       98.04     51.44 o 
  -7   1   2        2.50       35.07     57.43 o 
  -6   1   2      213.56      241.48     28.96 o 
  -5   1   2       13.65      -21.63     14.42 o 
  -4   1   2     6176.42     6328.67     96.12 o 
  -3   1   2      795.54      898.02     27.26 o 
  -2   1   2     5588.81     5800.44    113.74 o 
  -1   1   2      172.15      183.70     25.44 o 
   0   1   2    13665.41    13443.62    271.38 o 
   1   1   2     3996.62     3799.34     48.49 o 
   2   1   2     2569.20     2466.94     57.66 o 
   3   1   2     2321.08     2359.64     73.43 o 
   4   1   2        0.09       -8.06     18.39 o 
   5   1   2      251.39      296.96     32.56 o 
   6   1   2       24.23       14.32     24.05 o 
   7   1   2      119.59       94.21     44.73 o 
  -8   2   2       29.30       31.66     48.17 o 
  -7   2   2      482.33      469.41     68.66 o 
  -6   2   2      282.59      325.81     36.31 o 
  -5   2   2       94.36       56.59     17.36 o 
  -4   2   2    13715.56    14236.06    178.31 o 
  -3   2   2       52.53       91.61     14.23 o 
  -2   2   2     2649.50     3016.75     45.71 o 
  -1   2   2      102.04      133.13     14.72 o 
   0   2   2     6725.07     6821.93     83.86 o 
   1   2   2        4.70       12.58      6.44 o 
   2   2   2      131.30      160.89     22.93 o 
   3   2   2       92.42       37.64     24.64 o 
   4   2   2     2037.14     2106.38     67.48 o 
   5   2   2      216.03      223.50     34.31 o 
   6   2   2      172.03      200.54     49.99 o 
   7   2   2       13.44      -16.94     29.99 o 
  -8   3   2       95.96      111.40     76.69 o 
  -7   3   2       73.46      126.68     51.34 o 
  -6   3   2     3074.20     3048.40     77.70 o 
  -5   3   2     1273.99     1183.23     38.02 o 
  -4   3   2     3919.88     3986.67     73.88 o 
  -3   3   2      687.01      701.49     25.16 o 
  -2   3   2    28856.43    31546.58    369.24 o 
  -1   3   2     2051.72     1941.28     28.65 o 
   0   3   2      830.31      890.56     17.37 o 
   1   3   2     1013.77      888.50     21.68 o 
   2   3   2      133.48      116.94     17.76 o 
   3   3   2     2921.65     2843.56     79.35 o 
   4   3   2      171.42      128.62     26.41 o 
   5   3   2      341.03      380.24     41.45 o 
   6   3   2        0.10      -14.56     21.58 o 
   7   3   2      391.44      427.27     54.54 o 
  -8   4   2        2.28      -22.72     60.34 o 
  -7   4   2      168.09      175.99     55.81 o 
  -6   4   2      627.31      542.20     36.63 o 
  -5   4   2      855.09      762.98     29.51 o 
  -4   4   2     4352.39     4634.25     80.58 o 
  -3   4   2     3233.16     3515.22     63.94 o 
  -2   4   2     3539.13     3670.85     55.94 o 
  -1   4   2     2242.23     2315.04     36.97 o 
   0   4   2     3708.60     3842.27     48.86 o 
   1   4   2     1481.88     1308.52     40.97 o 
   2   4   2     1567.54     1661.36     47.40 o 
   3   4   2      135.70       97.19     21.56 o 
   4   4   2     1238.11     1228.65     60.71 o 
   5   4   2      169.36      166.48     32.80 o 
   6   4   2       12.99       -8.96     25.29 o 
   7   4   2       62.07       72.27     38.00 o 
  -8   5   2      140.18      111.77     80.51 o 
  -7   5   2      332.28      502.40     74.21 o 
  -6   5   2      103.90       98.97     31.80 o 
  -5   5   2      115.51      101.04     21.30 o 
  -4   5   2       56.16       19.65     14.72 o 
  -3   5   2     5331.51     5266.17     80.82 o 
  -2   5   2     1740.55     1679.75     33.91 o 
  -1   5   2     2117.54     1869.04     42.79 o 
   0   5   2     2173.30     2348.15     36.09 o 
   1   5   2     2129.06     2144.82     34.35 o 
   2   5   2     2919.51     2849.10     66.12 o 
   3   5   2     4456.44     4492.67     97.66 o 
   4   5   2        0.06      -11.20     18.91 o 
   5   5   2      107.30      105.72     29.78 o 
   6   5   2        1.00      -21.22     35.37 o 
   7   5   2       10.61       36.74     34.07 o 
  -8   6   2      207.39      219.45     64.77 o 
  -7   6   2     1612.08     1647.81    105.54 o 
  -6   6   2      269.75      317.33     63.42 o 
  -5   6   2      963.28      999.14     47.02 o 
  -4   6   2     1436.33     1340.81     47.74 o 
  -3   6   2     3431.56     3495.88     61.06 o 
  -2   6   2      755.75      698.13     21.76 o 
  -1   6   2     6635.04     6684.19     89.14 o 
   0   6   2     9317.66     9414.39    148.07 o 
   1   6   2      402.80      338.89     14.95 o 
   2   6   2     2132.18     2229.34     89.90 o 
   3   6   2      204.31      183.07     27.01 o 
   4   6   2     4180.85     4290.49    118.81 o 
   5   6   2        4.32       -0.49     23.06 o 
   6   6   2     1458.21     1698.23     80.94 o 
   7   6   2        7.18       -7.35     39.00 o 
  -8   7   2        0.63       -9.20     50.16 o 
  -7   7   2        1.11       24.96     41.81 o 
  -6   7   2        9.18       15.08     32.05 o 
  -5   7   2      245.87      225.06     32.75 o 
  -4   7   2       44.71       31.49     14.37 o 
  -3   7   2       38.11       56.42     16.58 o 
  -2   7   2     3185.99     3350.21     56.32 o 
  -1   7   2     3726.35     3627.99     57.75 o 
   0   7   2     1514.37     1490.66     34.17 o 
   1   7   2      370.73      390.12     17.67 o 
   2   7   2      561.69      594.31     32.35 o 
   3   7   2      384.40      477.06     31.24 o 
   4   7   2      600.99      500.00     40.97 o 
   5   7   2       25.38       17.27     30.58 o 
   6   7   2        9.61        4.30     24.03 o 
   7   7   2        6.35      -24.76     26.35 o 
  -8   8   2       21.49        7.91     51.06 o 
  -7   8   2     1212.32     1473.93    117.69 o 
  -6   8   2     1192.24     1251.66     92.87 o 
  -5   8   2     1341.76     1488.91    109.53 o 
  -4   8   2     1179.88     1127.08     35.05 o 
  -3   8   2     2010.34     1977.82     43.54 o 
  -2   8   2      727.73      698.63     23.81 o 
  -1   8   2     2262.35     2086.32     58.71 o 
   0   8   2     7805.02     7371.43    103.39 o 
   1   8   2     1766.07     1891.01     39.93 o 
   2   8   2     7397.72     7754.16    138.30 o 
   3   8   2     1356.00     1402.36     58.54 o 
   4   8   2     4682.16     4889.16    114.86 o 
   5   8   2       64.21       25.86     26.47 o 
   6   8   2     1514.94     1579.23     72.49 o 
   7   8   2       97.40      150.96     46.15 o 
  -8   9   2      320.33      470.56     93.41 o 
  -7   9   2       10.99      -44.18     41.88 o 
  -6   9   2      645.10      718.32     71.48 o 
  -5   9   2      276.50      279.85     36.87 o 
  -4   9   2     2220.46     2183.64     84.11 o 
  -3   9   2     1379.05     1307.95     47.03 o 
  -2   9   2      137.56      174.05     17.29 o 
  -1   9   2     2440.18     2462.93     51.54 o 
   0   9   2     6287.48     6452.12     96.01 o 
   1   9   2     2346.09     2386.65     48.40 o 
   2   9   2     5133.26     5289.55    108.03 o 
   3   9   2     2865.14     2992.55     93.13 o 
   4   9   2       76.72       76.29     27.45 o 
   5   9   2      265.92      287.48     63.09 o 
   6   9   2        0.45      -13.89     26.58 o 
   7   9   2       70.95      131.54     41.13 o 
  -7  10   2       10.58       22.35     71.06 o 
  -6  10   2      345.58      373.50     74.15 o 
  -5  10   2      460.12      431.54     52.20 o 
  -4  10   2       46.83       35.59     22.66 o 
  -3  10   2      926.23      936.91     30.81 o 
  -2  10   2      266.03      265.47     22.39 o 
  -1  10   2      712.17      787.77     28.41 o 
   0  10   2     4688.21     4714.24     87.43 o 
   1  10   2     2145.01     2305.44     63.21 o 
   2  10   2      564.25      592.08     38.84 o 
   3  10   2      478.98      496.27     43.16 o 
   4  10   2      408.50      468.60     44.16 o 
   5  10   2       68.90       40.90     41.00 o 
   6  10   2      168.81      101.26     34.63 o 
   7  10   2        2.64      -17.09     32.00 o 
  -7  11   2        4.79       16.90     59.97 o 
  -6  11   2      950.44      950.41     70.07 o 
  -5  11   2      477.44      546.28     48.12 o 
  -4  11   2      847.82      796.15     43.77 o 
  -3  11   2     3054.25     3162.74     62.35 o 
  -2  11   2      414.96      422.77     29.90 o 
  -1  11   2     8767.58     9120.88    128.42 o 
   0  11   2     5757.71     6144.62    132.73 o 
   1  11   2     8400.64     8169.02    145.74 o 
   2  11   2       14.29       41.62     24.33 o 
   3  11   2     2237.82     2038.18     68.77 o 
   4  11   2      157.31      175.85     35.71 o 
   5  11   2      165.73      209.83     38.24 o 
   6  11   2       14.43       -2.99     28.04 o 
   7  11   2      235.34      289.31     51.78 o 
  -7  12   2      115.82      155.75     85.96 o 
  -6  12   2        2.62      -10.36     37.62 o 
  -5  12   2       74.12      106.90     32.44 o 
  -4  12   2      423.68      464.21     42.23 o 
  -3  12   2       68.46       64.86     23.03 o 
  -2  12   2     1299.38     1307.90     60.86 o 
  -1  12   2      784.39      766.97     31.34 o 
   0  12   2      515.89      523.98     36.88 o 
   1  12   2       28.94       55.81     22.32 o 
   2  12   2     2337.18     2586.82     90.68 o 
   3  12   2       67.92       91.46     37.36 o 
   4  12   2        6.33      -15.97     24.85 o 
   5  12   2       14.94      -40.46     26.97 o 
   6  12   2        4.01      -11.38     31.15 o 
   7  12   2       44.42       79.77     43.72 o 
  -7  13   2        0.42      -39.26     62.89 o 
  -6  13   2       14.77       -5.65     35.11 o 
  -5  13   2      193.22      224.66     37.43 o 
  -4  13   2        6.25       18.70     22.28 o 
  -3  13   2      814.39      776.09     43.99 o 
  -2  13   2      597.70      661.14     30.76 o 
  -1  13   2     1884.78     1769.23     57.81 o 
   0  13   2       57.36       40.65     23.71 o 
   1  13   2     4038.64     3939.44    108.79 o 
   2  13   2     1966.19     2092.88     73.63 o 
   3  13   2      625.34      701.33     52.43 o 
   4  13   2      413.19      549.93     66.06 o 
   5  13   2      149.24      207.72     42.15 o 
   6  13   2       61.53       39.32     44.91 o 
   7  13   2        7.68      -26.35     37.47 o 
  -7  14   2      390.88      464.68    121.94 o 
  -6  14   2      558.58      647.91     73.21 o 
  -5  14   2      491.71      754.72     58.06 o 
  -4  14   2      660.31      689.84     60.10 o 
  -3  14   2     1205.20     1233.97    111.37 o 
  -2  14   2     1199.03     1252.13     52.26 o 
  -1  14   2      165.58      158.04     29.22 o 
   0  14   2     3301.03     2907.48    133.41 o 
   1  14   2      790.30      809.90     71.78 o 
   2  14   2     1266.58     1314.75     57.45 o 
   3  14   2       28.42       27.96     27.59 o 
   4  14   2     2432.88     2294.33    114.23 o 
   5  14   2       87.79       99.23     37.53 o 
   6  14   2      304.31      269.79     49.86 o 
  -7  15   2       40.75       -6.54     66.33 o 
  -6  15   2       82.62      123.63     51.30 o 
  -5  15   2      244.35      184.02     38.71 o 
  -4  15   2       21.22       16.69     28.61 o 
  -3  15   2      104.60       86.46     29.57 o 
  -2  15   2     3213.32     3198.84     86.79 o 
  -1  15   2       24.94       23.02     31.63 o 
   0  15   2      105.40      106.09     30.62 o 
   1  15   2      750.91      667.69     46.98 o 
   2  15   2        7.82       29.82     26.28 o 
   3  15   2      132.58      115.79     34.63 o 
   4  15   2       58.68       44.01     33.15 o 
   5  15   2      236.03      255.56     45.73 o 
   6  15   2        0.43      -26.70     34.91 o 
  -6  16   2      352.66      399.14     67.58 o 
  -5  16   2      158.41      188.43     65.63 o 
  -4  16   2     1577.25     1596.01     69.38 o 
  -3  16   2      199.46      264.85     39.76 o 
  -2  16   2       22.72       21.80     26.17 o 
  -1  16   2       82.02       65.26     27.82 o 
   0  16   2     1968.34     1993.24    122.32 o 
   1  16   2      280.80      320.51     46.14 o 
   2  16   2      575.69      616.18     52.51 o 
   3  16   2       62.88       88.15     34.95 o 
   4  16   2      553.71      686.09     61.39 o 
   5  16   2        0.12      -15.15     32.74 o 
   6  16   2      286.24      390.07     91.94 o 
  -6  17   2      367.82      523.76     77.02 o 
  -5  17   2      414.18      542.08     58.98 o 
  -4  17   2       10.07       16.24     30.20 o 
  -3  17   2      890.33      959.79     55.75 o 
  -2  17   2       64.98       68.72     29.94 o 
  -1  17   2      945.87      955.25     51.77 o 
   0  17   2      945.59      899.09     55.88 o 
   1  17   2     1724.61     1708.74     97.14 o 
   2  17   2      193.95      225.98     57.03 o 
   3  17   2     1455.33     1374.04     67.98 o 
   4  17   2        3.94        1.71     33.92 o 
   5  17   2      262.37      217.10     46.87 o 
   6  17   2       21.52       -4.82     40.55 o 
  -6  18   2        0.47      -45.04     42.68 o 
  -5  18   2       24.20      -16.16     33.30 o 
  -4  18   2       40.80       34.38     32.23 o 
  -3  18   2      109.08      119.65     40.50 o 
  -2  18   2     2537.49     2487.30     83.86 o 
  -1  18   2        0.69      -16.12     27.83 o 
   0  18   2      112.64       97.09     36.95 o 
   1  18   2      137.70      105.98     37.88 o 
   2  18   2       44.69       24.71     33.68 o 
   3  18   2       19.82      -12.23     29.78 o 
   4  18   2       67.02       15.62     36.63 o 
   5  18   2       13.88      -22.18     35.94 o 
  -6  19   2       45.70      -18.85     78.60 o 
  -5  19   2      188.42      232.33     51.85 o 
  -4  19   2     1177.04     1217.11     68.54 o 
  -3  19   2      298.50      349.15     47.28 o 
  -2  19   2      518.57      532.34     52.94 o 
  -1  19   2      374.85      455.33     91.68 o 
   0  19   2     1303.50     1152.34     66.85 o 
   1  19   2      352.64      397.85     56.10 o 
   2  19   2      101.60       77.68     39.88 o 
   3  19   2      336.25      398.33     53.13 o 
   4  19   2      197.60      159.31     45.19 o 
   5  19   2      352.92      344.96     57.53 o 
  -5  20   2       81.88       30.16     40.06 o 
  -4  20   2       36.28       -1.73     37.59 o 
  -3  20   2      158.10      150.74     41.91 o 
  -2  20   2      785.71      865.33     56.93 o 
  -1  20   2       13.93        3.06     32.21 o 
   0  20   2        6.57       33.47     36.32 o 
   1  20   2       32.46       -2.43     34.56 o 
   2  20   2      241.11      203.93     49.29 o 
   3  20   2        8.34       30.52     39.73 o 
   4  20   2      122.02       86.11     52.77 o 
   5  20   2       22.99       -9.95     47.92 o 
  -5  21   2       91.76       19.02     56.98 o 
  -4  21   2       93.38       65.80     40.32 o 
  -3  21   2       17.96      -17.19     31.95 o 
  -2  21   2      648.40      619.47     59.99 o 
  -1  21   2        1.01      -43.38     30.66 o 
   0  21   2       14.21      -22.58     29.11 o 
   1  21   2       49.76      -20.02     35.89 o 
   2  21   2      168.98      147.17     74.60 o 
   3  21   2       48.56       23.54     38.61 o 
   4  21   2      193.25       97.92     47.54 o 
  -4  22   2     1024.31     1058.19     83.80 o 
  -3  22   2      108.66      101.66     45.24 o 
  -2  22   2      697.49      925.93     82.86 o 
  -1  22   2       29.19       54.57     42.16 o 
   0  22   2     1274.76     1240.59     74.77 o 
   1  22   2       48.36       63.58     42.35 o 
   2  22   2      311.68      268.69     89.14 o 
   3  22   2       31.20       19.53     46.03 o 
   4  22   2      482.20      587.52    120.10 o 
  -4  23   2      647.33      799.12    125.77 o 
  -3  23   2      139.09      170.78     46.82 o 
  -2  23   2       46.71       29.12     39.66 o 
  -1  23   2      595.73      624.98    113.40 o 
   0  23   2      137.60      202.96     50.30 o 
   1  23   2      701.81      604.16     67.29 o 
   2  23   2       94.45      -22.99     40.93 o 
   3  23   2      203.26      174.39     55.51 o 
  -3  24   2        5.57      -10.08     49.84 o 
  -2  24   2       42.70        0.89     44.81 o 
  -1  24   2       47.46        9.30     42.92 o 
   0  24   2       90.20       50.54     43.82 o 
   1  24   2       58.60       17.77     42.78 o 
   2  24   2        6.95        3.50     38.65 o 
   3  24   2        4.54      -34.89     43.83 o 
  -3  25   2      137.45      199.06     57.34 o 
  -2  25   2       13.39       39.94     47.09 o 
  -1  25   2      708.74      551.65     73.32 o 
   0  25   2       16.32        2.86     41.50 o 
   1  25   2      643.12      553.47    157.65 o 
   2  25   2       94.13       96.30     50.13 o 
  -2  26   2       77.75      117.67     54.87 o 
  -1  26   2       17.97      -50.01     40.71 o 
   0  26   2       84.24       38.49     45.28 o 
   1  26   2       51.83        1.55     42.80 o 
  -8   1   3       16.29       -8.61     41.15 o 
  -7   1   3      540.94      700.82     77.10 o 
  -6   1   3      275.85      294.70     46.19 o 
  -5   1   3      259.31      287.43     26.32 o 
  -4   1   3     9316.28    10096.30    133.35 o 
  -3   1   3     5262.83     5321.23     74.99 o 
  -2   1   3      153.70      176.43     16.47 o 
  -1   1   3    18214.94    19993.88    268.31 o 
   0   1   3      240.12      210.85     11.37 o 
   1   1   3     2614.27     2588.96     36.70 o 
   2   1   3    12957.65    11912.31    126.96 o 
   3   1   3     4605.13     4733.51     88.24 o 
   4   1   3      450.72      341.61     30.22 o 
   5   1   3      359.54      363.13     35.71 o 
   6   1   3      398.33      450.99     50.93 o 
   7   1   3      237.13      147.93     75.24 o 
  -8   2   3      500.80      375.82    106.31 o 
  -7   2   3       87.98       59.35     43.58 o 
  -6   2   3     1838.20     1763.53     70.99 o 
  -5   2   3      445.12      517.33     83.11 o 
  -4   2   3     5107.64     4912.46     94.83 o 
  -3   2   3      134.62       90.03     14.50 o 
  -2   2   3      978.56     1104.67     22.46 o 
  -1   2   3      693.06      666.27     17.20 o 
   0   2   3     4075.06     3914.73     55.40 o 
   1   2   3     6125.96     6188.34     74.68 o 
   2   2   3     1069.79     1077.58     26.42 o 
   3   2   3        9.12        8.53     15.83 o 
   4   2   3      158.10      117.16     21.95 o 
   5   2   3     1426.72     1403.38     54.13 o 
   6   2   3       63.71       95.42     32.65 o 
   7   2   3      230.27      210.26     71.60 o 
  -8   3   3       20.81        2.73     58.15 o 
  -7   3   3        0.69       -7.49     36.28 o 
  -6   3   3     1109.14      948.89     72.82 o 
  -5   3   3      466.01      511.48     30.33 o 
  -4   3   3     2510.79     2412.72     50.50 o 
  -3   3   3       60.12       41.33     11.43 o 
  -2   3   3     1439.43     1476.83     35.55 o 
  -1   3   3     4448.74     4684.65     57.08 o 
   0   3   3      290.59      347.34     12.16 o 
   1   3   3       28.69       28.27      8.95 o 
   2   3   3       25.96       34.73      9.82 o 
   3   3   3      564.32      587.96     33.93 o 
   4   3   3       24.96       23.78     19.91 o 
   5   3   3        0.65      -14.95     21.82 o 
   6   3   3       33.66       14.45     28.46 o 
   7   3   3        3.24       20.74     40.95 o 
  -8   4   3      201.50      159.38     84.87 o 
  -7   4   3       49.56      -16.57     35.96 o 
  -6   4   3      759.06      779.60     70.58 o 
  -5   4   3      720.45      699.17     34.30 o 
  -4   4   3      743.59      740.67     27.21 o 
  -3   4   3     3875.81     3758.51     56.92 o 
  -2   4   3     1540.62     1369.54     27.11 o 
  -1   4   3       54.13       69.46      8.99 o 
   0   4   3     2355.97     2293.10     35.16 o 
   1   4   3     3586.67     3493.99     49.30 o 
   2   4   3     6449.53     6573.96     94.72 o 
   3   4   3     2166.90     1938.76     67.01 o 
   4   4   3      137.17       88.67     31.53 o 
   5   4   3       30.77        8.60     23.39 o 
   6   4   3      229.40      219.65     58.28 o 
   7   4   3      450.92      544.19     75.68 o 
  -8   5   3       15.51      -18.01     47.71 o 
  -7   5   3      468.62      570.54     78.23 o 
  -6   5   3     1026.82      882.88     74.23 o 
  -5   5   3      896.24      866.39     36.80 o 
  -4   5   3     1442.38     1500.86     37.44 o 
  -3   5   3     2679.99     2741.91     47.23 o 
  -2   5   3        6.05       -2.44      7.59 o 
  -1   5   3     1704.33     1796.62     31.52 o 
   0   5   3      265.28      387.05     24.19 o 
   1   5   3     6203.07     6244.66     70.39 o 
   2   5   3     5970.42     6062.42     89.15 o 
   3   5   3      973.70     1090.23     45.81 o 
   4   5   3      132.81      100.33     25.91 o 
   5   5   3      356.90      343.51     42.23 o 
   6   5   3      206.38      235.17     41.51 o 
   7   5   3       20.58      -17.25     36.40 o 
  -8   6   3        3.03      -28.30     47.50 o 
  -7   6   3      165.31      109.86     49.65 o 
  -6   6   3      128.18       76.01     41.90 o 
  -5   6   3      226.12      266.95     28.36 o 
  -4   6   3      605.23      658.25     28.07 o 
  -3   6   3     2452.13     2587.16     49.91 o 
  -2   6   3       19.65       15.98      8.85 o 
  -1   6   3     2035.46     2060.50     35.64 o 
   0   6   3     4069.03     4087.41     56.48 o 
   1   6   3     2467.41     2243.14     45.00 o 
   2   6   3     2207.59     2156.73     45.78 o 
   3   6   3     1178.76     1167.48     48.16 o 
   4   6   3        5.57       10.67     21.08 o 
   5   6   3       73.55       51.03     27.40 o 
   6   6   3       34.47        2.94     29.26 o 
   7   6   3        1.30      -38.92     38.09 o 
  -8   7   3      135.90       80.49     59.14 o 
  -7   7   3     1840.60     1956.51    119.32 o 
  -6   7   3      809.65      780.73     82.21 o 
  -5   7   3     1066.78      973.38     41.17 o 
  -4   7   3      415.33      448.20     29.26 o 
  -3   7   3     8992.37     9174.93    136.84 o 
  -2   7   3       66.84       59.57     11.84 o 
  -1   7   3     6772.61     6998.14     86.89 o 
   0   7   3     1284.65     1163.29     32.42 o 
   1   7   3     1613.43     1701.70     33.86 o 
   2   7   3     7251.41     7051.97    129.47 o 
   3   7   3     1505.85     1459.59     97.85 o 
   4   7   3     1934.17     1800.62     66.47 o 
   5   7   3      487.25      596.81     53.42 o 
   6   7   3     1102.37     1196.58     66.17 o 
   7   7   3       13.04       16.58     30.42 o 
  -8   8   3      230.86      161.28     70.33 o 
  -7   8   3       51.43       50.04     50.18 o 
  -6   8   3       27.49       -2.80     37.12 o 
  -5   8   3       74.09       56.66     23.32 o 
  -4   8   3      473.48      403.31     34.00 o 
  -3   8   3     1067.59     1024.36     31.17 o 
  -2   8   3      215.23      301.21     20.22 o 
  -1   8   3       15.69       -0.66     10.14 o 
   0   8   3      134.80      109.17     13.98 o 
   1   8   3     5122.71     5337.69     76.48 o 
   2   8   3     6651.82     6701.50    126.82 o 
   3   8   3       50.45       65.92     23.23 o 
   4   8   3      172.56      152.20     26.24 o 
   5   8   3      192.16      255.27     33.33 o 
   6   8   3       32.98       40.32     27.61 o 
   7   8   3       54.76       46.98     32.15 o 
  -8   9   3       18.21      -29.58     50.30 o 
  -7   9   3      588.32      634.52     88.05 o 
  -6   9   3      304.19      288.27     60.97 o 
  -5   9   3     1418.02     1392.42     56.38 o 
  -4   9   3      207.73      243.81     23.40 o 
  -3   9   3     2596.65     2699.46     58.97 o 
  -2   9   3     1058.82      963.87     29.95 o 
  -1   9   3      181.81      203.16     18.38 o 
   0   9   3    25502.24    26970.17    350.21 o 
   1   9   3      526.09      676.20     23.67 o 
   2   9   3     1510.09     1489.75     53.33 o 
   3   9   3      261.72      290.42     35.48 o 
   4   9   3     1066.85      907.83    101.58 o 
   5   9   3      212.30      280.81     41.35 o 
   6   9   3      599.46      560.03     58.70 o 
   7   9   3       36.18       34.65     38.18 o 
  -7  10   3       31.30       41.12    108.86 o 
  -6  10   3      473.95      481.95    105.94 o 
  -5  10   3      606.86      663.99     48.62 o 
  -4  10   3     1671.88     1735.41     59.32 o 
  -3  10   3     3853.89     3973.62     71.76 o 
  -2  10   3     4878.84     5151.82     94.31 o 
  -1  10   3    10641.15    10493.77    156.09 o 
   0  10   3     2806.40     2615.06     48.56 o 
   1  10   3     1260.97     1150.47     40.42 o 
   2  10   3      421.45      475.81     50.04 o 
   3  10   3     1015.57      993.83     49.01 o 
   4  10   3      200.01      285.81     38.59 o 
   5  10   3      365.72      462.32     53.20 o 
   6  10   3        1.47      -34.45     28.01 o 
   7  10   3      396.60      491.79     82.42 o 
  -7  11   3       18.02       16.77     47.03 o 
  -6  11   3       73.31       61.61     63.79 o 
  -5  11   3        6.15        5.87     22.53 o 
  -4  11   3      111.13      137.78     27.70 o 
  -3  11   3      283.58      339.94     26.80 o 
  -2  11   3      179.47      209.58     21.24 o 
  -1  11   3      784.10      774.34     30.20 o 
   0  11   3      175.53      211.00     21.37 o 
   1  11   3      256.26      294.42     26.15 o 
   2  11   3      561.06      568.89     40.20 o 
   3  11   3      771.80      788.77     46.16 o 
   4  11   3      342.11      309.74     44.78 o 
   5  11   3       16.10      -38.58     25.72 o 
   6  11   3       65.97       46.23     36.00 o 
   7  11   3       51.28       16.71     38.63 o 
  -7  12   3      185.83      137.43     60.19 o 
  -6  12   3      366.98      465.05    103.76 o 
  -5  12   3      631.67      684.08     53.92 o 
  -4  12   3      460.40      561.52     44.88 o 
  -3  12   3     4771.24     5010.72    128.44 o 
  -2  12   3     1466.81     1426.03     62.43 o 
  -1  12   3     2635.17     2773.20     59.32 o 
   0  12   3      558.91      521.06     38.09 o 
   1  12   3     2839.66     2750.44     64.70 o 
   2  12   3     1215.74     1178.42     53.21 o 
   3  12   3      143.74      136.08     32.46 o 
   4  12   3       67.14       36.94     30.40 o 
   5  12   3       87.82      124.00     37.75 o 
   6  12   3        2.52      -44.78     31.26 o 
  -7  13   3      285.46      344.39     77.17 o 
  -6  13   3        0.88      -38.53     57.07 o 
  -5  13   3      269.09      190.60     37.62 o 
  -4  13   3      870.93      834.22     51.30 o 
  -3  13   3     2711.88     2733.40     91.66 o 
  -2  13   3      837.74      828.11     35.21 o 
  -1  13   3      121.10       94.53     21.64 o 
   0  13   3     1893.11     1889.72    112.32 o 
   1  13   3      194.24      165.58     24.65 o 
   2  13   3     2448.14     2483.46     77.97 o 
   3  13   3      174.64      250.43     38.41 o 
   4  13   3      244.49      312.94     44.49 o 
   5  13   3       10.38        0.71     32.53 o 
   6  13   3      111.21      133.60     44.87 o 
  -7  14   3        9.93       -1.04     55.93 o 
  -6  14   3       30.44       15.99     66.70 o 
  -5  14   3       53.16      -13.81     24.78 o 
  -4  14   3      201.58      277.44     49.80 o 
  -3  14   3      954.28      919.22     47.72 o 
  -2  14   3        4.59       -4.93     15.93 o 
  -1  14   3       65.50       63.24     20.19 o 
   0  14   3      328.81      379.57     75.34 o 
   1  14   3       23.68        2.92     16.83 o 
   2  14   3       10.71       27.18     24.80 o 
   3  14   3      400.63      390.42     45.75 o 
   4  14   3       64.39       70.04     34.39 o 
   5  14   3      286.75      270.17     47.84 o 
   6  14   3        3.30      -28.58     36.07 o 
  -7  15   3      223.76      201.40     70.50 o 
  -6  15   3      712.87      783.45    130.30 o 
  -5  15   3      560.74      584.67     54.75 o 
  -4  15   3        2.70       -3.99     25.66 o 
  -3  15   3      433.40      551.76     47.01 o 
  -2  15   3     2143.96     2131.90     56.74 o 
  -1  15   3     2621.72     2588.07     75.56 o 
   0  15   3     4463.27     4199.87    116.44 o 
   1  15   3      249.87      318.71     55.97 o 
   2  15   3     1713.87     1748.78     69.10 o 
   3  15   3       71.19       98.04     35.16 o 
   4  15   3      904.68      933.91     62.94 o 
   5  15   3       76.45       34.34     34.88 o 
   6  15   3      634.75      800.96     73.16 o 
  -6  16   3       13.00       58.34     76.15 o 
  -5  16   3       32.40       -5.32     38.19 o 
  -4  16   3      179.91      181.97     36.95 o 
  -3  16   3        2.18       -0.45     23.17 o 
  -2  16   3     4890.66     4895.88     94.43 o 
  -1  16   3      382.73      409.48     41.78 o 
   0  16   3      258.43      345.26    130.22 o 
   1  16   3      564.33      638.38     76.14 o 
   2  16   3       42.67       67.15     33.05 o 
   3  16   3     1147.16     1193.39     77.14 o 
   4  16   3      174.09      128.81     41.33 o 
   5  16   3       75.32       54.71     38.81 o 
   6  16   3       14.13        5.25     39.12 o 
  -6  17   3      367.12      453.26     71.09 o 
  -5  17   3        1.55       -6.96     41.53 o 
  -4  17   3     1694.15     1554.74     78.48 o 
  -3  17   3       50.45       89.65     33.53 o 
  -2  17   3      106.06      114.57     31.59 o 
  -1  17   3       54.53       48.15     28.06 o 
   0  17   3      472.06      521.05     54.71 o 
   1  17   3        0.61      -51.88     35.90 o 
   2  17   3        3.00       -3.57     29.75 o 
   3  17   3       56.39       29.60     32.59 o 
   4  17   3       87.15       72.59     40.50 o 
   5  17   3      293.64      207.77     48.83 o 
  -6  18   3      524.61      585.87     80.06 o 
  -5  18   3      103.54       11.17     43.34 o 
  -4  18   3       40.74       33.06     34.73 o 
  -3  18   3      512.51      612.13     59.98 o 
  -2  18   3       42.43       41.87     30.05 o 
  -1  18   3       96.30      126.69     39.19 o 
   0  18   3     1186.09     1041.72     63.01 o 
   1  18   3      681.16      809.80     63.96 o 
   2  18   3      464.98      489.04     76.05 o 
   3  18   3      301.39      319.70     49.86 o 
   4  18   3       12.80      -19.77     36.49 o 
   5  18   3      216.05      348.99     58.07 o 
  -6  19   3       11.13      -26.35     88.33 o 
  -5  19   3        8.79      -40.33     69.60 o 
  -4  19   3       23.17       69.18     37.24 o 
  -3  19   3       28.42        0.88     32.47 o 
  -2  19   3      643.47      659.46     72.34 o 
  -1  19   3        5.93      -24.52     27.36 o 
   0  19   3        1.51       -6.87     23.98 o 
   1  19   3       15.41      -13.75     31.23 o 
   2  19   3      329.44      207.49     50.48 o 
   3  19   3       11.05      -19.03     35.66 o 
   4  19   3      105.74       71.60     42.43 o 
   5  19   3       42.93        6.68     41.75 o 
  -5  20   3       10.66      -88.98     67.06 o 
  -4  20   3      421.82      414.17     73.98 o 
  -3  20   3      139.58       72.44     38.35 o 
  -2  20   3       12.17      -19.05     54.26 o 
  -1  20   3      163.00      153.71     41.24 o 
   0  20   3        2.82      -12.35     33.17 o 
   1  20   3      116.56       60.45     40.34 o 
   2  20   3       77.01       19.50     38.80 o 
   3  20   3      679.29      817.06    143.84 o 
   4  20   3        7.36      -45.52     35.57 o 
   5  20   3      153.19       93.61     48.70 o 
  -5  21   3      245.97      205.08     87.86 o 
  -4  21   3      107.21       86.21     43.88 o 
  -3  21   3      118.40      164.42     44.60 o 
  -2  21   3     1068.99     1009.82     61.03 o 
  -1  21   3      409.85      492.46     62.32 o 
   0  21   3      826.91      818.07    103.41 o 
   1  21   3      173.53       98.62     46.30 o 
   2  21   3      254.78      216.28     54.62 o 
   3  21   3       43.72      -17.42     41.60 o 
   4  21   3      413.74      423.91     63.72 o 
  -4  22   3      549.27      562.34    130.03 o 
  -3  22   3       15.11        9.14     37.63 o 
  -2  22   3       75.40       67.36     38.89 o 
  -1  22   3       51.93       25.40     40.71 o 
   0  22   3       87.66       29.84     39.30 o 
   1  22   3       60.94       -2.20     37.33 o 
   2  22   3        0.81      -33.52     35.47 o 
   3  22   3       27.55       20.56     44.58 o 
   4  22   3       32.14       20.22     45.80 o 
  -4  23   3      250.40      254.78     88.54 o 
  -3  23   3      103.79       23.35     39.30 o 
  -2  23   3       39.57       44.23     43.72 o 
  -1  23   3      186.67      202.52     52.43 o 
   0  23   3      161.26      168.06     48.30 o 
   1  23   3       24.59       -4.65     37.69 o 
   2  23   3      341.28      342.01     64.64 o 
   3  23   3       21.48        8.86     45.27 o 
  -3  24   3      209.48      228.73     53.96 o 
  -2  24   3      170.19      221.24     54.47 o 
  -1  24   3      755.77      839.78    119.76 o 
   0  24   3      341.35      282.81     58.09 o 
   1  24   3      466.08      511.39    135.30 o 
   2  24   3      111.65       81.80     51.17 o 
   3  24   3      228.73      199.22     60.17 o 
  -3  25   3       15.83      -12.29     60.84 o 
  -2  25   3        0.06       14.20     55.16 o 
  -1  25   3        0.05      -55.44     39.00 o 
   0  25   3        1.49       10.67     42.42 o 
   1  25   3       17.75      -13.76     58.25 o 
   2  25   3       12.52       19.46     46.01 o 
  -1  26   3      308.82      293.15     63.49 o 
   0  26   3      176.46      159.71     96.23 o 
   1  26   3      207.87      193.70     56.04 o 
  -8   0   4      119.36       31.62     65.24 o 
  -7   0   4      458.93      537.38     91.42 o 
  -6   0   4       40.13       14.54     44.34 o 
  -5   0   4     3713.99     3518.30     94.19 o 
  -4   0   4        2.83      -25.89     17.26 o 
  -3   0   4     4401.64     4062.81    113.14 o 
  -2   0   4     3126.28     3081.40    110.32 o 
  -1   0   4    13450.93    14477.08    229.21 o 
   0   0   4    29335.33    30949.04    654.85 o 
   1   0   4     4440.39     4291.40    115.73 o 
   2   0   4     2645.36     2893.63     61.94 o 
   3   0   4      617.97      602.32     43.90 o 
   4   0   4     1309.62     1322.07     66.49 o 
   5   0   4        4.39       -9.84     26.50 o 
   6   0   4      696.15      631.35    103.40 o 
   7   0   4      286.63      232.80     81.24 o 
  -8   1   4       55.50        0.18     62.70 o 
  -7   1   4       60.47       45.83     40.56 o 
  -6   1   4      229.65      250.46     63.79 o 
  -5   1   4        0.22      -10.79     16.78 o 
  -4   1   4     5084.32     5070.48     99.95 o 
  -3   1   4       16.71       15.29      8.71 o 
  -2   1   4     2446.33     2398.02     44.49 o 
  -1   1   4      820.39      671.31     17.14 o 
   0   1   4      219.97      244.80     15.05 o 
   1   1   4       15.65       31.95      9.18 o 
   2   1   4     1048.23     1023.35     23.62 o 
   3   1   4     2213.15     2227.38     54.76 o 
   4   1   4      177.50      124.53     22.04 o 
   5   1   4      835.68      898.31     54.38 o 
   6   1   4        3.21      -19.41     36.46 o 
   7   1   4       50.92       24.07     45.49 o 
  -8   2   4       25.73      -38.35     62.89 o 
  -7   2   4      221.01      200.06     64.97 o 
  -6   2   4      966.08      914.90     59.87 o 
  -5   2   4      218.98      178.78     25.97 o 
  -4   2   4      694.69      694.97     25.83 o 
  -3   2   4     4084.54     3930.22     71.77 o 
  -2   2   4     1567.67     1446.00     33.59 o 
  -1   2   4     2425.51     2550.86     39.52 o 
   0   2   4      395.73      410.24     16.05 o 
   1   2   4      142.66      183.52     13.54 o 
   2   2   4        6.72        2.46      7.67 o 
   3   2   4      746.11      588.39     30.04 o 
   4   2   4        6.47       -2.95     15.55 o 
   5   2   4      598.88      706.59     54.79 o 
   6   2   4      350.64      495.22     66.64 o 
   7   2   4       50.65       28.29     43.96 o 
  -8   3   4      678.57      630.80    126.12 o 
  -7   3   4        0.40       -7.18     37.63 o 
  -6   3   4      998.14      974.55     54.83 o 
  -5   3   4      110.83      107.58     18.56 o 
  -4   3   4      117.12      104.30     16.34 o 
  -3   3   4      715.37      631.68     20.35 o 
  -2   3   4     2158.29     1971.36     33.45 o 
  -1   3   4      675.79      545.40     26.89 o 
   0   3   4      499.53      406.75     14.07 o 
   1   3   4      203.42      208.64     14.27 o 
   2   3   4     3136.52     3067.35     50.70 o 
   3   3   4       65.97       38.07     18.97 o 
   4   3   4       33.49       27.85     17.79 o 
   5   3   4     1315.99     1429.98     64.06 o 
   6   3   4      242.63      246.35     55.17 o 
   7   3   4      594.31      796.38     86.36 o 
  -8   4   4      108.77      146.98     57.07 o 
  -7   4   4      198.66      114.95     47.81 o 
  -6   4   4     1055.37      962.90     86.14 o 
  -5   4   4       52.19       30.67     18.58 o 
  -4   4   4      627.04      675.11     24.87 o 
  -3   4   4     1490.87     1496.79     31.29 o 
  -2   4   4     2732.02     2803.86     42.69 o 
  -1   4   4      536.07      504.66     17.12 o 
   0   4   4      435.55      398.11     16.24 o 
   1   4   4     2157.57     2163.94     37.87 o 
   2   4   4     1707.67     1541.82     33.74 o 
   3   4   4      237.26      229.91     28.57 o 
   4   4   4       25.08        0.46     19.45 o 
   5   4   4       37.15       36.08     27.02 o 
   6   4   4       18.42      -10.26     38.35 o 
   7   4   4      287.40      215.00     59.17 o 
  -8   5   4        5.02      -64.59     61.79 o 
  -7   5   4       14.34       40.30     43.29 o 
  -6   5   4      130.69      125.13     45.05 o 
  -5   5   4       26.20       15.54     16.91 o 
  -4   5   4     5339.64     5091.84     76.29 o 
  -3   5   4       23.58       22.50     10.31 o 
  -2   5   4        8.77       11.94      8.49 o 
  -1   5   4       83.71       67.19     10.21 o 
   0   5   4     6127.90     6418.36     79.63 o 
   1   5   4      285.15      273.92     16.20 o 
   2   5   4      746.72      797.68     24.23 o 
   3   5   4     1464.16     1423.43     53.10 o 
   4   5   4      190.42      193.73     31.80 o 
   5   5   4       11.76       -4.59     24.28 o 
   6   5   4      177.01      129.15     47.65 o 
   7   5   4       42.19       47.21     47.32 o 
  -8   6   4      262.17      237.47     61.88 o 
  -7   6   4      325.15      367.62     67.47 o 
  -6   6   4      562.58      687.73     77.80 o 
  -5   6   4     1281.70     1368.23     45.25 o 
  -4   6   4     3462.28     3307.96     67.73 o 
  -3   6   4      253.55      269.72     18.34 o 
  -2   6   4      754.50      715.63     23.42 o 
  -1   6   4      195.12      176.28     18.76 o 
   0   6   4     3693.20     3643.05     53.56 o 
   1   6   4      827.62      769.46     22.39 o 
   2   6   4        8.98        6.03      9.66 o 
   3   6   4       60.59       30.45     21.32 o 
   4   6   4     3282.19     3384.65     93.93 o 
   5   6   4      501.47      578.69     52.40 o 
   6   6   4      544.18      595.29     82.43 o 
   7   6   4        8.43      -12.18     45.14 o 
  -8   7   4      148.46      150.93     59.93 o 
  -7   7   4        4.91      -19.24     42.42 o 
  -6   7   4      539.60      440.59     80.87 o 
  -5   7   4      537.75      686.23     53.07 o 
  -4   7   4       24.51        2.03     12.39 o 
  -3   7   4      558.79      612.95     22.81 o 
  -2   7   4      681.81      783.25     23.54 o 
  -1   7   4      225.77      248.18     16.48 o 
   0   7   4     1991.93     1939.28     37.21 o 
   1   7   4     1337.73     1370.21     33.90 o 
   2   7   4      342.08      307.30     22.00 o 
   3   7   4       12.14       -2.07     20.64 o 
   4   7   4       54.08       34.70     24.63 o 
   5   7   4       17.86       -7.34     25.37 o 
   6   7   4       73.79       65.32     36.84 o 
   7   7   4        2.84       43.80     66.70 o 
  -8   8   4       43.80       33.13     50.55 o 
  -7   8   4      974.87      942.41     94.44 o 
  -6   8   4        8.83       22.88     37.97 o 
  -5   8   4     1125.80     1175.93     55.14 o 
  -4   8   4        7.34      -11.59     11.78 o 
  -3   8   4     4322.35     4412.31     68.25 o 
  -2   8   4     1216.43     1248.58     31.06 o 
  -1   8   4      352.19      255.53     18.06 o 
   0   8   4     5461.51     5204.46     73.02 o 
   1   8   4      545.90      489.41     27.36 o 
   2   8   4     1248.51     1056.27     29.11 o 
   3   8   4     4887.74     4842.79     92.82 o 
   4   8   4     1758.17     1914.51     88.46 o 
   5   8   4      498.77      470.32     60.66 o 
   6   8   4     1431.74     1476.72     63.67 o 
   7   8   4      206.47      242.57     57.67 o 
  -8   9   4       44.39       43.30     56.14 o 
  -7   9   4        0.05        3.01     60.79 o 
  -6   9   4      194.54      255.59    132.76 o 
  -5   9   4      467.79      567.71     64.43 o 
  -4   9   4      375.20      374.94     26.94 o 
  -3   9   4       69.62       41.04     14.32 o 
  -2   9   4      350.46      285.05     20.38 o 
  -1   9   4      169.29      200.37     17.84 o 
   0   9   4     2178.73     1973.28     40.80 o 
   1   9   4      273.41      228.35     22.77 o 
   2   9   4     1466.97     1316.59     32.33 o 
   3   9   4       87.14       34.76     24.32 o 
   4   9   4        5.00      -27.00     20.00 o 
   5   9   4      234.32      213.05     36.18 o 
   6   9   4        1.46      -34.78     27.09 o 
   7   9   4      338.17      334.65     71.41 o 
  -7  10   4      239.11      223.74     93.14 o 
  -6  10   4        5.27      -21.49     32.35 o 
  -5  10   4      374.88      398.10     44.26 o 
  -4  10   4        3.57       -2.71     13.95 o 
  -3  10   4      748.42      687.15     27.43 o 
  -2  10   4      198.02      246.77     20.22 o 
  -1  10   4       80.26      112.83     16.22 o 
   0  10   4     5293.00     5770.82     82.45 o 
   1  10   4        5.19      -11.90     11.67 o 
   2  10   4      237.91      239.10     43.51 o 
   3  10   4      353.45      329.10     53.33 o 
   4  10   4       19.29       11.67     26.34 o 
   5  10   4      148.04      148.25     57.90 o 
   6  10   4      273.27      254.08     51.79 o 
   7  10   4       14.70       15.90     49.13 o 
  -7  11   4       82.26       55.15     57.88 o 
  -6  11   4      477.54      424.44     72.29 o 
  -5  11   4       80.19       79.00     31.08 o 
  -4  11   4     1595.85     1488.29     55.73 o 
  -3  11   4     3592.29     3868.25     72.72 o 
  -2  11   4     3504.22     3723.62     72.62 o 
  -1  11   4     1303.75     1376.32     35.83 o 
   0  11   4      178.92      130.17     19.79 o 
   1  11   4      380.18      516.09     38.51 o 
   2  11   4       49.23       90.74     26.23 o 
   3  11   4     1054.94     1044.19     52.65 o 
   4  11   4        4.00      -37.01     24.67 o 
   5  11   4      415.22      465.74     90.93 o 
   6  11   4        8.34      -47.71     31.81 o 
  -7  12   4        5.06      -23.52     45.28 o 
  -6  12   4        0.28      -11.87     39.01 o 
  -5  12   4      519.38      607.74     54.16 o 
  -4  12   4       46.71       50.42     24.53 o 
  -3  12   4      351.17      439.30     35.29 o 
  -2  12   4      910.68     1015.60     35.99 o 
  -1  12   4       21.51       36.42     15.23 o 
   0  12   4     3927.84     4197.35     76.19 o 
   1  12   4     2540.13     2452.51     54.92 o 
   2  12   4        3.53       12.54     21.91 o 
   3  12   4       47.46       66.57     29.00 o 
   4  12   4      105.40       77.89     33.96 o 
   5  12   4        0.44      -31.76     28.30 o 
   6  12   4       45.07       33.94     36.89 o 
  -7  13   4      158.31      197.18     71.51 o 
  -6  13   4        3.18      -37.40     38.22 o 
  -5  13   4      182.50      231.03     40.90 o 
  -4  13   4      249.12      270.32     37.75 o 
  -3  13   4      715.68      732.41     45.70 o 
  -2  13   4      154.00      178.80     23.28 o 
  -1  13   4      994.97      893.62     32.13 o 
   0  13   4     4638.09     4662.03     83.75 o 
   1  13   4      306.51      305.67     30.03 o 
   2  13   4       74.67       76.29     29.86 o 
   3  13   4      620.01      574.73     49.61 o 
   4  13   4       94.92       54.10     33.67 o 
   5  13   4       24.31      -21.20     30.74 o 
   6  13   4       50.09        7.93     36.87 o 
  -7  14   4      331.22      275.23     73.64 o 
  -6  14   4       29.03      -46.93     55.88 o 
  -5  14   4      711.99      843.55     67.05 o 
  -4  14   4       51.35       38.15     26.54 o 
  -3  14   4     1071.97     1065.62     49.31 o 
  -2  14   4      652.36      726.35     34.51 o 
  -1  14   4     2261.27     2300.37     71.52 o 
   0  14   4     1266.73     1178.50     46.30 o 
   1  14   4     1606.65     1491.85     68.80 o 
   2  14   4     1149.45     1139.19     57.37 o 
   3  14   4      769.16      860.98     62.76 o 
   4  14   4      284.28      243.65     44.85 o 
   5  14   4       58.00       34.09     36.78 o 
   6  14   4      627.31      660.76     69.47 o 
  -7  15   4        5.38        1.12     51.08 o 
  -6  15   4       13.04      -23.92     46.37 o 
  -5  15   4       47.93       52.18     40.47 o 
  -4  15   4     2531.57     2638.24    108.16 o 
  -3  15   4       78.77       84.70     29.30 o 
  -2  15   4      125.20      129.06     24.30 o 
  -1  15   4      265.82      301.78     27.65 o 
   0  15   4        6.06      -18.52     18.76 o 
   1  15   4       52.89       62.69     31.16 o 
   2  15   4        9.92       17.82     31.03 o 
   3  15   4      439.01      433.49     49.29 o 
   4  15   4       56.22       31.72     35.18 o 
   5  15   4       24.04       -8.70     34.49 o 
   6  15   4       20.23        3.20     38.55 o 
  -6  16   4      586.89      572.07     91.33 o 
  -5  16   4       29.30       19.86     40.26 o 
  -4  16   4       13.72        5.48     27.39 o 
  -3  16   4     1220.40     1088.29     55.41 o 
  -2  16   4       85.26       76.81     24.19 o 
  -1  16   4      692.42      702.48     36.33 o 
   0  16   4      923.00      866.93     44.27 o 
   1  16   4      235.12      238.92     44.34 o 
   2  16   4       62.01       58.97     35.98 o 
   3  16   4      793.30      604.23     58.20 o 
   4  16   4       72.49       45.88     35.40 o 
   5  16   4      224.85      182.33     47.97 o 
  -6  17   4      210.19      157.52     67.95 o 
  -5  17   4        1.30      -12.56     39.87 o 
  -4  17   4      139.30      221.54     59.24 o 
  -3  17   4       84.78      131.98     36.52 o 
  -2  17   4     2110.90     2074.12     85.53 o 
  -1  17   4      506.43      567.23     61.69 o 
   0  17   4     2111.20     2038.28     66.15 o 
   1  17   4      364.60      283.73     48.95 o 
   2  17   4      216.64      218.15     48.19 o 
   3  17   4      561.89      642.40     59.61 o 
   4  17   4      154.97      117.48     43.76 o 
   5  17   4      320.26      274.59     54.81 o 
  -6  18   4       22.26      -32.41     57.97 o 
  -5  18   4       27.07       -4.18     43.98 o 
  -4  18   4      478.33      493.81     53.33 o 
  -3  18   4        0.08      -26.12     28.66 o 
  -2  18   4      135.56      167.77     37.10 o 
  -1  18   4       51.38       24.97     25.15 o 
   0  18   4       54.16       89.77     36.75 o 
   1  18   4       35.15       25.99     35.14 o 
   2  18   4      109.24       34.25     38.81 o 
   3  18   4      325.13      248.62     46.84 o 
   4  18   4        0.88      -33.47     35.21 o 
   5  18   4        9.63      -55.88     37.25 o 
  -6  19   4      557.05      606.53    112.40 o 
  -5  19   4        3.55      -53.13     43.54 o 
  -4  19   4      252.45      420.40     52.75 o 
  -3  19   4      110.89      116.55     37.66 o 
  -2  19   4       22.68       -5.19     29.05 o 
  -1  19   4      136.49      152.40     34.30 o 
   0  19   4      722.79      763.85     71.88 o 
   1  19   4        8.87      -41.19     29.66 o 
   2  19   4       42.02       22.64     39.82 o 
   3  19   4      622.66      793.84    118.67 o 
   4  19   4      240.73      221.62     52.31 o 
   5  19   4      423.37      407.67     87.33 o 
  -5  20   4      157.98      158.68     78.97 o 
  -4  20   4       74.20       67.72     59.69 o 
  -3  20   4      311.50      381.03     51.47 o 
  -2  20   4       18.33        5.53     30.88 o 
  -1  20   4       20.37       40.77     28.45 o 
   0  20   4      348.10      428.51     57.79 o 
   1  20   4       91.95       40.54     38.80 o 
   2  20   4       34.26       33.21     40.73 o 
   3  20   4      437.94      475.56     70.20 o 
   4  20   4      124.83       68.06     43.86 o 
  -5  21   4       25.05      -81.26     63.42 o 
  -4  21   4        0.56       -0.27     59.26 o 
  -3  21   4        1.13      -46.27     30.85 o 
  -2  21   4       20.90      -14.08     33.22 o 
  -1  21   4       69.05       51.35     30.91 o 
   0  21   4        3.91      -28.10     31.31 o 
   1  21   4       94.84       25.45     38.15 o 
   2  21   4       45.38      -17.98     37.26 o 
   3  21   4       50.78        7.17     40.65 o 
   4  21   4        0.54      -35.98     42.28 o 
  -4  22   4       68.12       28.31     71.78 o 
  -3  22   4      736.62      805.46     90.05 o 
  -2  22   4       81.18       19.62     37.65 o 
  -1  22   4      623.84      662.66    111.22 o 
   0  22   4      322.98      341.66     72.96 o 
   1  22   4      357.04      378.01     61.84 o 
   2  22   4      541.50      452.84     65.74 o 
   3  22   4      291.09      326.74     67.97 o 
  -4  23   4       15.55      -61.40     40.93 o 
  -3  23   4       99.85       99.77     56.11 o 
  -2  23   4      468.76      456.69     66.75 o 
  -1  23   4      310.75      261.53     56.98 o 
   0  23   4      495.58      519.17     76.05 o 
   1  23   4      130.43      133.04     50.40 o 
   2  23   4       33.46       58.66     46.34 o 
   3  23   4      150.63      176.23     57.54 o 
  -3  24   4       37.72       -9.35     42.43 o 
  -2  24   4       29.92       37.23     45.68 o 
  -1  24   4       96.84       80.75     49.77 o 
   0  24   4       29.47       34.67     43.18 o 
   1  24   4        4.37      -12.32     38.28 o 
   2  24   4        1.69      -20.86     41.65 o 
  -2  25   4      281.55      246.58     59.45 o 
  -1  25   4      371.54      399.50     66.79 o 
   0  25   4      420.90      355.85     64.35 o 
   1  25   4       63.46       30.72     44.18 o 
   2  25   4       97.30      108.12     53.93 o 
  -1  26   4        5.47      -10.31     45.30 o 
   0  26   4       47.54       24.46     42.65 o 
  -8   1   5       96.70       29.26     65.42 o 
  -7   1   5      683.52      943.74    114.12 o 
  -6   1   5      582.12      646.16     64.47 o 
  -5   1   5     2222.00     2472.86     89.59 o 
  -4   1   5        1.92       -6.44     12.98 o 
  -3   1   5     4731.05     4475.20     75.18 o 
  -2   1   5      608.81      631.94     19.88 o 
  -1   1   5    18489.51    18297.52    204.20 o 
   0   1   5     3617.31     2985.96     75.74 o 
   1   1   5    20832.23    20199.43    231.67 o 
   2   1   5       46.92       67.62     10.20 o 
   3   1   5     4912.22     4955.85     78.66 o 
   4   1   5      963.06      829.11     44.48 o 
   5   1   5      127.54      114.86     62.06 o 
   6   1   5     1390.94     1419.23     86.40 o 
   7   1   5        3.61       -5.21     43.34 o 
  -8   2   5      196.06      140.84     81.42 o 
  -7   2   5       75.94        9.87     37.70 o 
  -6   2   5      692.43      722.34    134.30 o 
  -5   2   5       82.16      111.19     32.96 o 
  -4   2   5       46.10       10.41     11.94 o 
  -3   2   5     2876.75     2762.81     54.30 o 
  -2   2   5       57.12       73.01     12.68 o 
  -1   2   5      739.13      837.55     22.38 o 
   0   2   5     1557.74     1498.43     32.68 o 
   1   2   5     1435.77     1294.14     32.60 o 
   2   2   5      121.34      110.11     12.70 o 
   3   2   5    12497.59    12611.10    186.19 o 
   4   2   5       45.02       52.68     23.29 o 
   5   2   5      379.18      495.16     96.05 o 
   6   2   5       14.70       10.51     38.49 o 
   7   2   5      238.33      286.86     66.33 o 
  -8   3   5       44.00       16.76     46.46 o 
  -7   3   5        5.05      -26.83     32.89 o 
  -6   3   5      223.58      151.73     35.44 o 
  -5   3   5        0.60      -16.91     22.53 o 
  -4   3   5      175.23      125.52     18.64 o 
  -3   3   5      481.70      494.55     29.41 o 
  -2   3   5       13.60        7.33      7.65 o 
  -1   3   5       20.49       14.88      9.07 o 
   0   3   5      105.63       80.90     16.83 o 
   1   3   5      445.40      396.38     22.95 o 
   2   3   5      261.04      260.93     14.87 o 
   3   3   5        0.68       -6.03     17.26 o 
   4   3   5       42.93       10.59     21.18 o 
   5   3   5       82.58       54.26     38.73 o 
   6   3   5       74.85       45.83     43.25 o 
   7   3   5       39.41       29.89     48.72 o 
  -8   4   5      134.90      173.27     58.63 o 
  -7   4   5        6.26      -17.91     37.76 o 
  -6   4   5       14.05      -11.22     29.05 o 
  -5   4   5      135.99      137.14     29.50 o 
  -4   4   5      695.15      648.31     23.43 o 
  -3   4   5     1639.21     1539.07     31.95 o 
  -2   4   5      834.72      711.25     19.69 o 
  -1   4   5     1864.17     1988.52     35.47 o 
   0   4   5      586.14      499.19     17.07 o 
   1   4   5     5715.33     5082.61     77.04 o 
   2   4   5     1408.01     1240.38     31.86 o 
   3   4   5     2162.82     2054.09     45.27 o 
   4   4   5      622.25      563.58     45.33 o 
   5   4   5      771.19      932.39     80.77 o 
   6   4   5      375.81      396.36     66.04 o 
   7   4   5       90.26      109.29     52.66 o 
  -8   5   5      207.93      135.68     55.94 o 
  -7   5   5       41.76       56.73     47.85 o 
  -6   5   5      335.58      298.96     58.85 o 
  -5   5   5      744.19      833.21     45.93 o 
  -4   5   5     1341.19     1342.71     49.24 o 
  -3   5   5     1105.95      996.25     25.67 o 
  -2   5   5       72.48       91.34     12.20 o 
  -1   5   5      194.74      255.45     16.08 o 
   0   5   5     6882.59     6824.71     76.94 o 
   1   5   5     4657.14     4329.36     75.22 o 
   2   5   5       78.17       75.69     14.05 o 
   3   5   5      854.56      854.37     44.28 o 
   4   5   5     1271.91     1289.51     57.43 o 
   5   5   5       43.26       22.78     28.05 o 
   6   5   5      232.45      258.29     58.17 o 
   7   5   5        0.44       -5.27     45.55 o 
  -8   6   5      115.75       30.31     51.06 o 
  -7   6   5       16.23      -14.83     38.65 o 
  -6   6   5     1606.75     1600.73     97.28 o 
  -5   6   5      255.24      295.07     47.79 o 
  -4   6   5     1292.16     1359.67     41.92 o 
  -3   6   5      547.42      515.95     20.54 o 
  -2   6   5       22.15        4.63      9.15 o 
  -1   6   5     1192.48     1293.86     29.68 o 
   0   6   5     6840.30     6676.28     85.93 o 
   1   6   5      231.79      167.82     21.17 o 
   2   6   5     3787.78     3823.54     62.23 o 
   3   6   5      336.20      309.77     35.64 o 
   4   6   5      817.84      813.07     55.96 o 
   5   6   5       40.84       -4.64     27.86 o 
   6   6   5      480.68      547.51     74.14 o 
   7   6   5      317.92      416.33     73.87 o 
  -8   7   5        5.57       -7.27     44.98 o 
  -7   7   5      357.69      430.48     73.33 o 
  -6   7   5      348.04      314.17     59.55 o 
  -5   7   5      619.17      746.47     45.91 o 
  -4   7   5        7.30        7.48     12.32 o 
  -3   7   5      357.66      321.38     20.45 o 
  -2   7   5        8.06      -11.57      8.96 o 
  -1   7   5     1243.15     1216.03     29.62 o 
   0   7   5      453.94      386.86     21.29 o 
   1   7   5     1896.55     1747.43     40.89 o 
   2   7   5     2890.39     2865.73     52.07 o 
   3   7   5     1956.00     1973.26     67.78 o 
   4   7   5     2242.57     2309.15     80.13 o 
   5   7   5      337.97      392.61     66.72 o 
   6   7   5     1148.47     1291.62     87.60 o 
   7   7   5      329.58      376.16     71.79 o 
  -8   8   5       20.48       17.56     49.14 o 
  -7   8   5        4.62      -27.76     39.22 o 
  -6   8   5        1.06      -30.48     34.48 o 
  -5   8   5       19.52      -17.87     31.41 o 
  -4   8   5      674.48      700.35     27.45 o 
  -3   8   5        0.72       -9.62     10.57 o 
  -2   8   5      353.24      369.19     20.73 o 
  -1   8   5      294.39      302.21     25.10 o 
   0   8   5      645.91      678.11     24.18 o 
   1   8   5      449.79      453.59     33.84 o 
   2   8   5        1.48       -5.57      9.79 o 
   3   8   5      233.59      259.99     41.38 o 
   4   8   5      105.29      103.23     32.68 o 
   5   8   5        4.65      -15.10     29.24 o 
   6   8   5        1.35       54.88     64.33 o 
   7   8   5       97.36       86.04     48.95 o 
  -8   9   5      128.02      128.84     59.85 o 
  -7   9   5      503.27      455.40     76.63 o 
  -6   9   5       38.65       20.02     41.95 o 
  -5   9   5      168.22      200.46     62.52 o 
  -4   9   5       34.92       29.21     14.95 o 
  -3   9   5      205.14      214.36     19.91 o 
  -2   9   5     3995.93     4182.73     66.40 o 
  -1   9   5       43.48       23.49     12.36 o 
   0   9   5     2311.13     2400.84     46.76 o 
   1   9   5      836.83      785.08     29.02 o 
   2   9   5     1137.96      995.12     31.80 o 
   3   9   5      772.53      736.27     40.19 o 
   4   9   5      705.34      725.75     46.71 o 
   5   9   5      575.00      646.52     50.96 o 
   6   9   5      400.88      555.82     62.05 o 
  -7  10   5        7.91      -31.90     40.23 o 
  -6  10   5      487.90      520.99    104.22 o 
  -5  10   5       47.87       16.84     36.08 o 
  -4  10   5     3700.53     3687.69     66.97 o 
  -3  10   5     1749.12     1693.35     41.21 o 
  -2  10   5     3789.84     3688.72     62.84 o 
  -1  10   5      434.67      539.45     24.39 o 
   0  10   5      157.38       87.74     15.98 o 
   1  10   5      201.81      118.23     19.27 o 
   2  10   5     1957.74     1923.00     56.57 o 
   3  10   5     1524.25     1567.43     63.37 o 
   4  10   5      514.60      656.58     54.24 o 
   5  10   5      523.02      638.55     61.19 o 
   6  10   5       28.42       46.85     57.61 o 
  -7  11   5       86.64       75.32     51.36 o 
  -6  11   5       16.44       -6.85     40.07 o 
  -5  11   5      140.56      160.37     55.92 o 
  -4  11   5      152.48      255.11     28.29 o 
  -3  11   5       36.69       21.17     15.47 o 
  -2  11   5     1687.23     1778.22     42.54 o 
  -1  11   5      995.56      928.79     30.83 o 
   0  11   5        8.08       -9.97     12.90 o 
   1  11   5      846.03      739.45     30.30 o 
   2  11   5      113.90      176.67     35.55 o 
   3  11   5      360.58      343.17     42.24 o 
   4  11   5        0.23      -39.89     26.60 o 
   5  11   5       84.43       57.76     37.32 o 
   6  11   5       24.44      -46.82     36.19 o 
  -7  12   5        1.16        8.73     45.43 o 
  -6  12   5      717.10      787.26     91.09 o 
  -5  12   5      224.58      160.44     36.24 o 
  -4  12   5     2007.76     2144.53     98.35 o 
  -3  12   5      334.58      393.65     28.23 o 
  -2  12   5       15.14        3.18     14.52 o 
  -1  12   5        6.04       -3.48     13.74 o 
   0  12   5     3443.01     3184.41     65.76 o 
   1  12   5       11.15      -16.41     13.88 o 
   2  12   5     1474.58     1474.40     61.31 o 
   3  12   5      765.69      816.26     59.03 o 
   4  12   5       42.97       41.44     32.55 o 
   5  12   5       52.60      -11.06     33.49 o 
   6  12   5       72.48      -14.40     38.28 o 
  -7  13   5      258.59      296.72     72.78 o 
  -6  13   5       52.99       37.74     59.24 o 
  -5  13   5      475.20      554.61     83.35 o 
  -4  13   5     1070.28     1024.39     44.43 o 
  -3  13   5      117.92      120.71     21.28 o 
  -2  13   5     1723.14     1785.30     52.60 o 
  -1  13   5     2392.63     2480.09     53.78 o 
   0  13   5      324.81      328.55     28.92 o 
   1  13   5        6.13      -16.21     14.63 o 
   2  13   5     1103.58     1073.82    121.48 o 
   3  13   5      287.52      340.86     46.02 o 
   4  13   5      232.28      203.80     40.97 o 
   5  13   5       44.50       -9.77     34.98 o 
   6  13   5      314.68      316.78     59.86 o 
  -7  14   5       16.24       27.07     55.38 o 
  -6  14   5      656.32      595.76    120.31 o 
  -5  14   5       15.92      -21.61     26.21 o 
  -4  14   5       27.51       16.79     22.30 o 
  -3  14   5       12.22       14.51     16.57 o 
  -2  14   5       47.00       60.70     18.76 o 
  -1  14   5      397.99      408.97     29.73 o 
   0  14   5       40.36        5.18     16.93 o 
   1  14   5        1.45       -9.08     32.71 o 
   2  14   5      247.82      212.76     43.81 o 
   3  14   5       98.42       98.29     35.02 o 
   4  14   5       31.85      -12.01     30.91 o 
   5  14   5        0.05      -47.62     35.42 o 
   6  14   5       20.88      -23.96     73.45 o 
  -7  15   5      249.34      210.59     70.59 o 
  -6  15   5      194.78      127.46     93.96 o 
  -5  15   5       84.97       73.03     37.42 o 
  -4  15   5       10.75        2.48     22.82 o 
  -3  15   5     2612.33     2810.12     92.52 o 
  -2  15   5      200.94      227.97     26.16 o 
  -1  15   5     2035.33     2065.64     52.06 o 
   0  15   5      929.70      934.81     38.87 o 
   1  15   5     1858.84     1738.74     78.49 o 
   2  15   5       10.72       -6.21     31.26 o 
   3  15   5     1096.30     1127.32     63.63 o 
   4  15   5      619.06      639.75     69.49 o 
   5  15   5      281.27      216.58     49.87 o 
  -6  16   5      198.06      214.68     65.94 o 
  -5  16   5       46.84        3.07     34.71 o 
  -4  16   5     2508.41     2317.72     75.92 o 
  -3  16   5        0.64      -34.43     27.28 o 
  -2  16   5     1149.06     1131.19     40.69 o 
  -1  16   5       39.46        7.80     19.41 o 
   0  16   5      315.25      355.35     32.61 o 
   1  16   5      844.21      786.39     56.61 o 
   2  16   5      668.98      666.28     92.96 o 
   3  16   5      357.97      413.07     50.66 o 
   4  16   5      255.11      238.55     55.83 o 
   5  16   5      284.74      336.53     76.71 o 
  -6  17   5      260.12      164.82     68.10 o 
  -5  17   5       37.60      -15.63     32.52 o 
  -4  17   5        1.52      -22.26     25.75 o 
  -3  17   5      299.61      329.51     49.79 o 
  -2  17   5       20.73        1.15     19.99 o 
  -1  17   5      538.61      530.96     37.63 o 
   0  17   5      224.40      215.19     43.49 o 
   1  17   5      176.27       71.05     37.30 o 
   2  17   5        0.69      -31.90     30.82 o 
   3  17   5      897.08      918.83     99.95 o 
   4  17   5        6.90      -26.79     34.87 o 
   5  17   5       22.80      -49.77     35.84 o 
  -6  18   5      363.40      308.92     78.83 o 
  -5  18   5        3.60      -48.07     32.05 o 
  -4  18   5      208.81      167.87     35.34 o 
  -3  18   5        6.16      -34.18     22.79 o 
  -2  18   5      411.68      410.66     39.89 o 
  -1  18   5      158.13      178.30     28.07 o 
   0  18   5      717.95      759.99     69.25 o 
   1  18   5       60.02      107.62     40.83 o 
   2  18   5      372.76      385.36     58.40 o 
   3  18   5      488.58      540.56     67.45 o 
   4  18   5      537.94      400.66     59.64 o 
   5  18   5      292.35      239.50     56.57 o 
  -5  19   5       23.04      -33.37     37.87 o 
  -4  19   5        3.24      -15.35     35.28 o 
  -3  19   5       16.48      -38.73     26.07 o 
  -2  19   5       64.24       28.86     26.22 o 
  -1  19   5       57.07       32.75     29.33 o 
   0  19   5       62.46       27.73     36.26 o 
   1  19   5      197.35      155.15     43.80 o 
   2  19   5      445.59      456.60     64.50 o 
   3  19   5      294.55      293.31     66.69 o 
   4  19   5       14.41      -14.90     39.39 o 
  -5  20   5       10.97      -10.59     41.08 o 
  -4  20   5      293.34      313.63     58.91 o 
  -3  20   5       10.92      -36.88     28.37 o 
  -2  20   5      156.82      149.94     32.38 o 
  -1  20   5       85.54       24.44     29.66 o 
   0  20   5        1.73      -28.13     34.42 o 
   1  20   5      217.39      264.38     52.61 o 
   2  20   5      290.84      266.48     56.62 o 
   3  20   5      747.40      685.02     79.21 o 
   4  20   5      142.89      101.29     50.70 o 
  -5  21   5      208.70      175.95     71.44 o 
  -4  21   5       31.01      -33.54     37.42 o 
  -3  21   5      586.45      666.62     66.71 o 
  -2  21   5      267.17      234.36     40.21 o 
  -1  21   5      600.44      679.39     71.66 o 
   0  21   5       73.88       88.67     43.10 o 
   1  21   5     1250.00     1276.52     79.37 o 
   2  21   5      170.16      175.42     52.45 o 
   3  21   5      317.14      300.74     61.55 o 
   4  21   5      254.44      201.42     64.07 o 
  -4  22   5       22.87      -47.09     46.77 o 
  -3  22   5        2.18      -30.13     31.20 o 
  -2  22   5      228.88      246.95     42.20 o 
  -1  22   5       22.64       25.86     42.46 o 
   0  22   5        7.95       16.16     37.77 o 
   1  22   5        2.00      -45.53     33.61 o 
   2  22   5        4.50        8.81     38.11 o 
   3  22   5       70.30       12.85     49.07 o 
  -4  23   5       14.77      -40.41     44.39 o 
  -3  23   5      282.42      271.52     47.58 o 
  -2  23   5        2.91      -14.67     32.37 o 
  -1  23   5      478.50      544.00     72.79 o 
   0  23   5      114.34       49.18     45.04 o 
   1  23   5      194.91      159.63     83.69 o 
   2  23   5        4.46       11.81     40.99 o 
   3  23   5      213.52      181.62     56.97 o 
  -3  24   5       58.35      -22.34     36.17 o 
  -2  24   5      475.29      541.37     75.52 o 
  -1  24   5       79.49       -5.40     62.52 o 
   0  24   5      423.10      470.34     71.14 o 
   1  24   5       43.53       26.25     44.47 o 
   2  24   5      108.50      143.58     51.57 o 
  -2  25   5       10.66       -9.77     46.39 o 
  -1  25   5        1.37       -8.51     45.81 o 
   0  25   5        9.67      -18.00     42.91 o 
   1  25   5       16.95      -41.53     55.70 o 
  -7   0   6      717.26      697.85    102.85 o 
  -6   0   6      119.80       32.35     47.61 o 
  -5   0   6     1058.55      821.08     76.34 o 
  -4   0   6      154.89      158.29     47.43 o 
  -3   0   6    12709.04    12438.65    332.79 o 
  -2   0   6     4974.93     4828.99    131.13 o 
  -1   0   6     9328.21     9531.80    167.76 o 
   0   0   6     4506.11     4748.40    101.63 o 
   1   0   6    17891.71    17941.91    300.39 o 
   2   0   6      279.30      284.68     25.02 o 
   3   0   6       92.90       68.00     18.78 o 
   4   0   6     4668.48     4877.28    201.92 o 
   5   0   6       27.72        2.00     49.61 o 
   6   0   6     2402.16     2341.13    158.49 o 
   7   0   6       92.16       43.98     68.51 o 
  -8   1   6        3.39       -2.91     60.70 o 
  -7   1   6       73.17       76.25     42.24 o 
  -6   1   6      677.20      687.83    113.49 o 
  -5   1   6      146.79      153.21     55.88 o 
  -4   1   6     1460.21     1397.48     63.34 o 
  -3   1   6      133.87      219.70     33.74 o 
  -2   1   6      935.52      837.35     19.67 o 
  -1   1   6     4665.54     4870.31     70.22 o 
   0   1   6     3088.41     2879.65     51.23 o 
   1   1   6     2345.53     2601.20     51.15 o 
   2   1   6     3473.77     3541.28     52.22 o 
   3   1   6     2581.08     2794.47     55.31 o 
   4   1   6      318.47      301.14     50.89 o 
   5   1   6        0.90      -26.61     30.97 o 
   6   1   6      148.86      158.02     53.11 o 
   7   1   6       19.71      -61.79     41.19 o 
  -8   2   6        5.48       48.96     45.08 o 
  -7   2   6      257.29      221.35     77.43 o 
  -6   2   6      131.52      130.61     43.25 o 
  -5   2   6     1101.07      986.21     57.57 o 
  -4   2   6      311.46      398.89     58.25 o 
  -3   2   6     3893.79     3850.25     74.14 o 
  -2   2   6      302.22      328.24     26.39 o 
  -1   2   6     6225.22     6202.00     84.62 o 
   0   2   6        2.14        3.88     11.36 o 
   1   2   6       27.53        7.56     11.78 o 
   2   2   6       12.06       19.12      9.80 o 
   3   2   6     2620.85     2788.68     55.55 o 
   4   2   6      620.77      503.59     61.15 o 
   5   2   6      180.30      250.04     51.43 o 
   6   2   6      957.81     1151.97    104.13 o 
   7   2   6      127.85       89.92     54.88 o 
  -8   3   6      195.63      230.30     60.93 o 
  -7   3   6       11.07       -7.92     36.11 o 
  -6   3   6      878.08      953.75     60.78 o 
  -5   3   6        8.93       11.92     25.10 o 
  -4   3   6     2610.15     2659.08     87.80 o 
  -3   3   6      455.75      555.71     24.65 o 
  -2   3   6      443.30      353.55     15.34 o 
  -1   3   6      914.49      998.62     29.90 o 
   0   3   6    14843.42    13987.36    155.88 o 
   1   3   6      652.12      765.04     26.96 o 
   2   3   6     4568.99     4433.35     73.94 o 
   3   3   6     2656.62     2756.86     55.70 o 
   4   3   6     2264.63     2278.25     95.22 o 
   5   3   6      290.11      257.08     53.46 o 
   6   3   6     1032.85     1200.20    109.22 o 
   7   3   6       57.74       49.05     53.75 o 
  -8   4   6       46.45      -27.57     41.69 o 
  -7   4   6        0.20      -36.16     36.31 o 
  -6   4   6       94.81       79.89     30.21 o 
  -5   4   6       14.29        4.38     21.63 o 
  -4   4   6       32.97       50.07     16.13 o 
  -3   4   6        6.06       -5.50     10.14 o 
  -2   4   6       67.55       76.50     13.19 o 
  -1   4   6     1318.50     1419.19     31.06 o 
   0   4   6     7600.12     7919.50     97.82 o 
   1   4   6      352.93      319.08     41.23 o 
   2   4   6      919.51      859.02     28.65 o 
   3   4   6      244.76      281.92     24.03 o 
   4   4   6      392.40      420.34     42.44 o 
   5   4   6      266.05      198.56     51.66 o 
   6   4   6        4.60       34.79     45.16 o 
   7   4   6        1.74      -11.34     48.79 o 
  -8   5   6        8.79      -24.65     41.11 o 
  -7   5   6        0.30      -32.17     37.36 o 
  -6   5   6      816.13      742.65     52.92 o 
  -5   5   6        3.26       -8.02     21.07 o 
  -4   5   6      366.11      328.01     39.29 o 
  -3   5   6      100.94      130.39     15.60 o 
  -2   5   6     3490.77     3390.23     53.11 o 
  -1   5   6       46.18       53.26     11.69 o 
   0   5   6       22.22       26.67     10.42 o 
   1   5   6     3338.43     3373.82     61.71 o 
   2   5   6     5042.27     4742.97     73.92 o 
   3   5   6     1095.06     1082.24     35.07 o 
   4   5   6      666.06      800.89     55.63 o 
   5   5   6      127.23      130.15     49.39 o 
   6   5   6      430.60      526.33     97.68 o 
   7   5   6      577.89      782.56     92.41 o 
  -8   6   6        1.01       -0.66     41.94 o 
  -7   6   6      201.61      212.61     58.14 o 
  -6   6   6      282.68      271.01     58.15 o 
  -5   6   6      512.98      492.09     61.84 o 
  -4   6   6      325.17      342.95     33.84 o 
  -3   6   6     2244.18     2384.74     44.11 o 
  -2   6   6       13.54       20.01     11.23 o 
  -1   6   6     3478.67     3339.04     54.14 o 
   0   6   6     2249.29     2342.78     42.97 o 
   1   6   6     2606.64     2550.01    121.50 o 
   2   6   6     2424.70     2334.67     57.19 o 
   3   6   6     1044.06      976.01     49.16 o 
   4   6   6      656.91      735.33     54.58 o 
   5   6   6      171.81      208.79     54.96 o 
   6   6   6      949.75     1052.93     97.18 o 
  -8   7   6      168.64      115.40     52.25 o 
  -7   7   6       20.02       -2.95     42.02 o 
  -6   7   6      154.57       73.10     44.75 o 
  -5   7   6      160.60      109.57     28.58 o 
  -4   7   6      628.65      559.95     33.65 o 
  -3   7   6       14.53       25.42     12.06 o 
  -2   7   6     5993.64     6578.37     88.54 o 
  -1   7   6       22.85       -7.47     10.52 o 
   0   7   6      183.09      187.83     17.14 o 
   1   7   6        1.34      -10.43     11.02 o 
   2   7   6      170.28      166.85     18.59 o 
   3   7   6       26.05       28.73     25.55 o 
   4   7   6       18.97       -6.69     27.32 o 
   5   7   6      198.96      238.10     59.79 o 
   6   7   6       76.03       42.64     48.49 o 
  -8   8   6      417.04      504.24    145.21 o 
  -7   8   6      600.22      539.12     79.50 o 
  -6   8   6       60.41       60.69     45.73 o 
  -5   8   6      628.57      649.33     45.58 o 
  -4   8   6       34.71       -0.95     15.47 o 
  -3   8   6     2671.27     2673.11     50.39 o 
  -2   8   6       17.33       14.12     12.37 o 
  -1   8   6    10825.44    10955.58    133.18 o 
   0   8   6        6.98       -7.27     11.63 o 
   1   8   6     4199.80     4097.07     72.99 o 
   2   8   6      176.53      179.23     17.26 o 
   3   8   6     3373.12     3149.49     91.10 o 
   4   8   6     1077.50     1154.98     60.26 o 
   5   8   6     3587.16     3648.40    138.26 o 
   6   8   6      423.68      406.87     73.29 o 
  -7   9   6       11.08      -26.42     39.90 o 
  -6   9   6      349.93      297.09     62.97 o 
  -5   9   6        0.07      -15.85     31.92 o 
  -4   9   6      445.54      513.85     34.75 o 
  -3   9   6      148.00      175.20     23.03 o 
  -2   9   6      681.66      686.58     26.18 o 
  -1   9   6      926.79      864.26     28.85 o 
   0   9   6     5705.88     5550.41     81.60 o 
   1   9   6      896.91      893.79     35.36 o 
   2   9   6     1364.91     1189.46     67.08 o 
   3   9   6      386.12      383.05     46.87 o 
   4   9   6      692.70      794.18     60.10 o 
   5   9   6      342.03      464.40     62.26 o 
   6   9   6      181.80      261.13     53.58 o 
  -7  10   6      210.66      160.01     93.23 o 
  -6  10   6       45.08       21.84     42.91 o 
  -5  10   6       58.05       -2.50     36.12 o 
  -4  10   6      426.02      502.57     49.21 o 
  -3  10   6      345.69      376.92     25.38 o 
  -2  10   6     1128.31     1206.77     34.76 o 
  -1  10   6     2706.38     2686.31     52.34 o 
   0  10   6       34.39        5.20     14.40 o 
   1  10   6        1.41      -14.89     13.31 o 
   2  10   6       13.97        5.59     22.17 o 
   3  10   6     1552.03     1677.93    128.89 o 
   4  10   6      191.98      146.39     40.09 o 
   5  10   6      288.51      301.51     43.27 o 
   6  10   6        7.16      -20.00     46.86 o 
  -7  11   6      141.87      121.71     56.84 o 
  -6  11   6      858.19      841.46     92.42 o 
  -5  11   6      261.80      166.76     50.75 o 
  -4  11   6     3052.18     3097.37     72.40 o 
  -3  11   6       42.10       28.27     15.42 o 
  -2  11   6      702.63      708.83     36.72 o 
  -1  11   6       80.55       79.48     16.96 o 
   0  11   6     1434.95     1417.47     39.01 o 
   1  11   6     3460.39     3523.70     70.22 o 
   2  11   6     1340.04     1289.24     59.34 o 
   3  11   6      697.72      652.54     60.20 o 
   4  11   6        5.07      -17.63     35.77 o 
   5  11   6      507.22      496.88     59.52 o 
   6  11   6       34.90        6.93     48.97 o 
  -7  12   6      107.42      103.64     57.17 o 
  -6  12   6       82.47       55.22     49.74 o 
  -5  12   6      441.82      413.94     65.33 o 
  -4  12   6      332.63      412.79     43.23 o 
  -3  12   6      290.84      327.70     31.87 o 
  -2  12   6      343.08      389.29     27.67 o 
  -1  12   6     2173.01     2215.71     51.94 o 
   0  12   6      510.72      473.89     33.03 o 
   1  12   6     1994.54     1937.69     51.09 o 
   2  12   6       23.39       -6.66     27.53 o 
   3  12   6      211.06      185.18     37.75 o 
   4  12   6      166.65      137.08     40.92 o 
   5  12   6       44.38       -1.20     36.61 o 
   6  12   6      124.25      199.29     61.59 o 
  -7  13   6       33.91       62.09     52.94 o 
  -6  13   6       95.08       74.16     70.42 o 
  -5  13   6        0.22      -16.20     39.38 o 
  -4  13   6      166.96      210.12     82.12 o 
  -3  13   6      209.82      268.61     37.69 o 
  -2  13   6      486.98      482.09     33.60 o 
  -1  13   6      440.42      483.35     31.46 o 
   0  13   6      882.16      976.49     37.96 o 
   1  13   6       52.54       28.01     23.71 o 
   2  13   6     1144.09     1077.02     65.60 o 
   3  13   6       36.80       17.03     31.58 o 
   4  13   6        1.59      -42.27     28.18 o 
   5  13   6      135.26       67.78     44.85 o 
   6  13   6       78.16      128.04     56.96 o 
  -7  14   6      371.44      335.58     76.97 o 
  -6  14   6       10.74      -19.35     44.23 o 
  -5  14   6      172.99      218.98     58.46 o 
  -4  14   6       82.24       71.34     30.54 o 
  -3  14   6     2635.03     2721.29     60.65 o 
  -2  14   6       28.10       -7.30     16.79 o 
  -1  14   6     6340.74     6618.17    102.25 o 
   0  14   6       36.01       14.76     19.20 o 
   1  14   6     1849.50     1822.11     72.58 o 
   2  14   6      200.60      144.09     40.64 o 
   3  14   6     1268.07     1262.12     65.80 o 
   4  14   6      715.78      727.33     69.36 o 
   5  14   6      874.64      892.50     79.20 o 
  -6  15   6     1040.15     1101.72    105.84 o 
  -5  15   6       69.75       52.53     46.55 o 
  -4  15   6      127.83      137.96     36.50 o 
  -3  15   6        0.15      -14.42     19.24 o 
  -2  15   6        2.66       -5.61     17.32 o 
  -1  15   6      328.52      410.44     32.22 o 
   0  15   6        2.63      -25.13     16.75 o 
   1  15   6     1324.54     1287.83     57.31 o 
   2  15   6      481.58      516.98     62.22 o 
   3  15   6      103.79       65.73     42.84 o 
   4  15   6       13.42       -5.62     33.59 o 
   5  15   6      320.99      253.06     54.76 o 
  -6  16   6       17.50        6.56     52.48 o 
  -5  16   6      282.92      268.35     64.94 o 
  -4  16   6      426.95      398.77     48.82 o 
  -3  16   6      644.03      666.77     65.39 o 
  -2  16   6        8.91      -12.25     18.97 o 
  -1  16   6     2554.43     2606.22     90.89 o 
   0  16   6      100.89       66.66     23.30 o 
   1  16   6      324.57      302.73     50.02 o 
   2  16   6      149.56      181.82     69.24 o 
   3  16   6      735.20      788.23     79.02 o 
   4  16   6      120.19       84.74     42.63 o 
   5  16   6       96.96      113.14     50.05 o 
  -6  17   6       82.38        1.25     56.82 o 
  -5  17   6        0.08       -2.73     48.24 o 
  -4  17   6      908.58      931.34     61.45 o 
  -3  17   6       44.26       10.53     23.99 o 
  -2  17   6      872.21      886.83     38.92 o 
  -1  17   6       40.28       13.36     21.39 o 
   0  17   6     1143.76     1091.41     53.66 o 
   1  17   6      666.77      799.64     72.89 o 
   2  17   6     1469.85     1463.88     95.14 o 
   3  17   6      142.86      135.45     49.26 o 
   4  17   6      745.77      744.68     69.05 o 
   5  17   6      184.63      130.02     52.62 o 
  -6  18   6        4.06      -69.32     52.18 o 
  -5  18   6        3.45      -42.99     45.81 o 
  -4  18   6        1.40      -52.85     35.23 o 
  -3  18   6       33.17      -13.80     25.16 o 
  -2  18   6       54.97       15.76     21.99 o 
  -1  18   6        6.23       -7.13     21.17 o 
   0  18   6       52.50        4.15     30.27 o 
   1  18   6       42.63       22.28     34.92 o 
   2  18   6       87.97       44.66     40.93 o 
   3  18   6      144.64       78.96     46.54 o 
   4  18   6       12.09        2.47     61.34 o 
  -5  19   6        0.04      -73.56     49.04 o 
  -4  19   6      381.26      471.87    123.05 o 
  -3  19   6       11.49      -11.56     25.68 o 
  -2  19   6      146.60      183.35     50.89 o 
  -1  19   6       80.07        1.54     23.92 o 
   0  19   6      381.73      467.79     60.57 o 
   1  19   6      449.59      414.76     61.36 o 
   2  19   6     1393.40     1396.01     84.29 o 
   3  19   6      475.60      458.95    105.77 o 
   4  19   6      332.62      443.89     73.49 o 
  -5  20   6      169.80      133.67     67.79 o 
  -4  20   6       93.78       73.82     41.03 o 
  -3  20   6      133.89      168.46     36.61 o 
  -2  20   6      104.60       91.91     33.41 o 
  -1  20   6      184.87      159.19     46.50 o 
   0  20   6       10.61       -6.23     35.37 o 
   1  20   6     1120.85      799.08    158.92 o 
   2  20   6      233.10      188.79     52.73 o 
   3  20   6       81.69      -13.01     39.56 o 
   4  20   6      162.12      162.49     55.58 o 
  -5  21   6       31.14      -39.21     70.42 o 
  -4  21   6        0.70      -69.32     56.01 o 
  -3  21   6       16.52      -26.93     29.51 o 
  -2  21   6        6.52      -17.27     26.40 o 
  -1  21   6        2.21       16.45     38.23 o 
   0  21   6      182.82      161.90     51.01 o 
   1  21   6       41.29       35.20     40.22 o 
   2  21   6        9.71      -22.12     36.64 o 
   3  21   6      137.76      130.88     53.70 o 
  -4  22   6        9.99      -54.87     36.58 o 
  -3  22   6      431.97      417.74     49.08 o 
  -2  22   6        0.28      -40.91     27.27 o 
  -1  22   6     1506.78     1488.13    127.57 o 
   0  22   6       41.63       11.39     41.36 o 
   1  22   6      503.17      469.77    126.22 o 
   2  22   6      143.28       89.28     50.24 o 
   3  22   6      300.11      263.62     76.14 o 
  -3  23   6       27.80       -3.80     37.18 o 
  -2  23   6      375.88      348.17     55.67 o 
  -1  23   6        0.33      -44.69     35.46 o 
   0  23   6      280.14      380.96     93.41 o 
   1  23   6      137.85      142.74     49.36 o 
   2  23   6      305.34      311.26    167.55 o 
  -3  24   6      170.67       85.61     53.39 o 
  -2  24   6        2.85        3.18     40.96 o 
  -1  24   6       64.77        5.29     42.78 o 
   0  24   6        3.56      -57.34     38.23 o 
   1  24   6       14.47      -23.17     43.63 o 
  -2  25   6      575.97      642.18     81.72 o 
  -1  25   6        6.36      -10.18     43.35 o 
   0  25   6      329.45      354.96    149.84 o 
  -8   1   7        2.32       14.72     60.34 o 
  -7   1   7      706.14      915.95     80.62 o 
  -6   1   7       87.54       47.41     36.12 o 
  -5   1   7     1010.09      991.96    117.31 o 
  -4   1   7      336.39      457.46     50.15 o 
  -3   1   7    16532.10    16714.60    302.77 o 
  -2   1   7     1272.46     1300.01     28.53 o 
  -1   1   7    32168.53    33707.75    368.36 o 
   0   1   7       40.65       17.86     13.71 o 
   1   1   7     7353.78     7429.46    107.75 o 
   2   1   7      286.04      382.12     31.40 o 
   3   1   7     2643.26     2443.24     60.72 o 
   4   1   7     1119.92      921.16     64.61 o 
   5   1   7     1209.30     1120.61     75.75 o 
   6   1   7      487.37      489.63     73.82 o 
  -8   2   7       43.42       34.47     46.83 o 
  -7   2   7       42.77        3.34     34.90 o 
  -6   2   7     1560.18     1428.93     75.92 o 
  -5   2   7        1.39       27.97     27.71 o 
  -4   2   7     1111.09      963.59     54.54 o 
  -3   2   7      159.92      206.12     16.23 o 
  -2   2   7      827.09      773.54     22.56 o 
  -1   2   7     3742.76     3983.18     80.22 o 
   0   2   7    19359.36    20548.96    239.01 o 
   1   2   7     9057.13     9524.25    134.89 o 
   2   2   7     1787.00     1687.96     45.31 o 
   3   2   7      813.12      778.83     37.62 o 
   4   2   7      263.82      224.54     48.64 o 
   5   2   7      458.83      349.24     61.61 o 
   6   2   7      750.38      810.47    113.49 o 
  -8   3   7        0.34      -17.99     44.75 o 
  -7   3   7        2.84      -38.83     42.53 o 
  -6   3   7      172.48      233.97     48.89 o 
  -5   3   7       83.82       48.39     28.09 o 
  -4   3   7      298.14      422.72     46.67 o 
  -3   3   7      601.37      632.95     26.15 o 
  -2   3   7        0.00      -14.51      9.67 o 
  -1   3   7     1606.63     1571.84     48.36 o 
   0   3   7      452.72      422.22     20.95 o 
   1   3   7      303.55      301.65     25.39 o 
   2   3   7      241.85      243.19     24.18 o 
   3   3   7      189.18      166.31     31.19 o 
   4   3   7      221.67      223.69     77.32 o 
   5   3   7       45.43       40.43     42.00 o 
   6   3   7      289.85      228.18     60.10 o 
  -8   4   7       11.12       42.98     49.12 o 
  -7   4   7       13.41      -22.04     37.78 o 
  -6   4   7      658.08      760.78     64.26 o 
  -5   4   7      253.52      296.17     44.28 o 
  -4   4   7     2374.78     2064.53     78.09 o 
  -3   4   7       10.21       17.93     14.31 o 
  -2   4   7     2538.18     2543.04     46.54 o 
  -1   4   7     5044.93     5344.12     85.71 o 
   0   4   7    20459.87    20903.00    225.71 o 
   1   4   7        0.79      -16.23     11.82 o 
   2   4   7     3034.14     2757.12     75.25 o 
   3   4   7     1733.08     1629.30     44.36 o 
   4   4   7     1354.77     1233.72     75.71 o 
   5   4   7       27.39      -32.83     37.11 o 
   6   4   7      713.14      575.03     78.50 o 
  -8   5   7        1.45      -14.80     50.43 o 
  -7   5   7      468.85      390.17     68.38 o 
  -6   5   7      839.80      808.41    145.52 o 
  -5   5   7     1035.60     1037.24     54.08 o 
  -4   5   7      462.85      529.72     43.64 o 
  -3   5   7     2431.68     2488.56     43.21 o 
  -2   5   7      279.79      276.44     22.86 o 
  -1   5   7     3511.43     3363.22     55.59 o 
   0   5   7      340.91      340.19     23.64 o 
   1   5   7     1284.92     1223.26     36.62 o 
   2   5   7      234.06      208.67     29.12 o 
   3   5   7     2331.07     2250.96     63.03 o 
   4   5   7        1.90       -3.77     32.17 o 
   5   5   7      927.98      941.30     89.30 o 
   6   5   7       45.44       16.91     45.79 o 
  -8   6   7      233.30      195.87     64.25 o 
  -7   6   7        0.35       21.12     40.89 o 
  -6   6   7      152.75      203.89     59.75 o 
  -5   6   7      326.75      317.30     39.49 o 
  -4   6   7        2.73      -16.27     18.12 o 
  -3   6   7     1039.02     1117.41     32.24 o 
  -2   6   7      539.06      522.35     22.01 o 
  -1   6   7      357.78      418.44     23.24 o 
   0   6   7     4783.68     4845.51     64.54 o 
   1   6   7        2.93      -15.62     12.45 o 
   2   6   7     2607.56     2462.84     74.87 o 
   3   6   7      206.11      248.57     31.40 o 
   4   6   7      278.17      180.34     49.98 o 
   5   6   7      187.96      182.99     55.11 o 
   6   6   7       28.89        3.46     42.13 o 
  -8   7   7      415.99      342.72     73.97 o 
  -7   7   7      618.26      589.00     81.72 o 
  -6   7   7       12.84      -24.83     35.59 o 
  -5   7   7      557.82      629.08     50.96 o 
  -4   7   7      664.37      777.91     44.21 o 
  -3   7   7     7028.33     7237.15    108.65 o 
  -2   7   7      971.35     1145.44     37.05 o 
  -1   7   7     8223.06     8427.01    109.09 o 
   0   7   7     1411.46     1411.61     44.39 o 
   1   7   7     4339.79     4195.67     75.69 o 
   2   7   7      296.43      314.23     26.40 o 
   3   7   7     4567.25     4408.24     95.62 o 
   4   7   7     1041.20     1045.55     87.70 o 
   5   7   7     5589.39     5717.48    180.10 o 
   6   7   7      410.46      567.56     80.69 o 
  -8   8   7        6.65       -3.58     88.14 o 
  -7   8   7       28.82       31.79     45.48 o 
  -6   8   7       94.55       53.68     43.80 o 
  -5   8   7      256.56      294.21     38.04 o 
  -4   8   7      436.10      362.37     46.69 o 
  -3   8   7        0.60      -11.97     12.23 o 
  -2   8   7      114.09      114.11     16.29 o 
  -1   8   7     2707.06     2924.83     54.28 o 
   0   8   7     3677.81     3797.70     63.19 o 
   1   8   7     1136.49     1222.38     38.50 o 
   2   8   7       81.54       71.28     18.04 o 
   3   8   7      139.55      218.00     31.90 o 
   4   8   7      805.89      966.76     86.46 o 
   5   8   7        5.06       18.29     45.67 o 
   6   8   7      282.96      186.24     58.67 o 
  -7   9   7      164.19      139.94     56.94 o 
  -6   9   7       61.38       39.47     46.38 o 
  -5   9   7      620.69      572.69     44.97 o 
  -4   9   7      169.90      236.81     34.92 o 
  -3   9   7     1152.45     1059.56     32.88 o 
  -2   9   7      390.56      414.47     29.49 o 
  -1   9   7     3115.84     3348.84     66.88 o 
   0   9   7     1962.60     1927.39     43.66 o 
   1   9   7     1542.46     1518.13     43.59 o 
   2   9   7      235.34      216.41     28.85 o 
   3   9   7     4672.35     4753.99    101.26 o 
   4   9   7      715.48      700.12     73.30 o 
   5   9   7       55.60       34.71     71.78 o 
   6   9   7       33.55       56.34     47.46 o 
  -7  10   7      128.82      107.15     52.41 o 
  -6  10   7     1252.38     1333.74     97.04 o 
  -5  10   7      155.13      143.51     48.56 o 
  -4  10   7     2714.43     2681.89     83.15 o 
  -3  10   7       12.12        1.21     13.98 o 
  -2  10   7     2994.22     2968.19     63.61 o 
  -1  10   7       79.85       63.06     16.44 o 
   0  10   7     5051.93     5187.56     81.38 o 
   1  10   7      381.92      456.49     31.70 o 
   2  10   7     3960.42     4028.61    101.60 o 
   3  10   7       81.06       72.03     39.09 o 
   4  10   7      427.69      429.72     45.24 o 
   5  10   7      665.87      852.10     73.71 o 
   6  10   7      384.74      559.78     70.68 o 
  -7  11   7       14.15        2.22     40.36 o 
  -6  11   7       22.02       62.06     50.73 o 
  -5  11   7      147.74      100.48     45.80 o 
  -4  11   7      430.25      529.51     40.53 o 
  -3  11   7        0.65      -19.77     13.18 o 
  -2  11   7      254.15      311.98     25.39 o 
  -1  11   7     1156.74     1077.54     34.97 o 
   0  11   7       95.75      101.64     19.00 o 
   1  11   7        1.54      -22.05     14.92 o 
   2  11   7       60.09       41.39     27.08 o 
   3  11   7      225.58      210.28     40.75 o 
   4  11   7      129.59      109.02     41.59 o 
   5  11   7       33.94      -52.66     40.40 o 
   6  11   7        0.38      -27.95     47.98 o 
  -7  12   7       91.52      127.43     60.00 o 
  -6  12   7      886.87      977.30    189.18 o 
  -5  12   7       15.10      -38.82     46.89 o 
  -4  12   7      590.22      678.07     38.00 o 
  -3  12   7       40.87       56.39     18.82 o 
  -2  12   7     1663.15     1754.43     62.15 o 
  -1  12   7        0.27       -8.81     15.22 o 
   0  12   7     5154.54     4998.52     91.58 o 
   1  12   7       16.53        7.90     21.87 o 
   2  12   7     1432.61     1350.79     59.66 o 
   3  12   7       22.24      -14.00     32.45 o 
   4  12   7      360.80      373.31     53.75 o 
   5  12   7       78.65      100.63     55.36 o 
  -7  13   7      272.69      243.41     71.49 o 
  -6  13   7      173.20       94.02     54.34 o 
  -5  13   7      459.74      403.24     69.43 o 
  -4  13   7       44.98       16.09     27.87 o 
  -3  13   7     4238.75     4503.35    107.28 o 
  -2  13   7      110.98      109.55     22.51 o 
  -1  13   7     1756.35     1832.63     48.15 o 
   0  13   7      206.11      244.15     29.00 o 
   1  13   7     1154.94     1120.71     85.89 o 
   2  13   7      253.05      312.81     41.50 o 
   3  13   7      987.46     1037.13     71.90 o 
   4  13   7      591.61      623.36     60.47 o 
   5  13   7      465.84      516.07     76.33 o 
  -7  14   7       55.72      -22.67     46.19 o 
  -6  14   7      179.42      118.77     59.28 o 
  -5  14   7        0.09       10.34     42.86 o 
  -4  14   7       96.13       79.37     32.42 o 
  -3  14   7       74.25       93.72     27.85 o 
  -2  14   7       82.97       79.71     20.78 o 
  -1  14   7      428.53      469.34     33.32 o 
   0  14   7       14.62       10.74     19.13 o 
   1  14   7        8.31        3.31     24.52 o 
   2  14   7       74.49       50.10     36.70 o 
   3  14   7       10.09       32.53     40.31 o 
   4  14   7       24.36      -41.28     47.12 o 
   5  14   7      232.89      176.64     58.34 o 
  -6  15   7       94.25       72.86     53.87 o 
  -5  15   7      941.58     1034.50    151.12 o 
  -4  15   7      890.69     1026.21     61.58 o 
  -3  15   7     1703.50     1836.63     58.10 o 
  -2  15   7        0.95      -25.37     18.38 o 
  -1  15   7     2398.50     2422.36     72.72 o 
   0  15   7       70.77       59.81     23.85 o 
   1  15   7     1476.70     1456.53     62.89 o 
   2  15   7        5.98      -18.21     32.91 o 
   3  15   7     1015.37      932.99     77.36 o 
   4  15   7      195.79      169.83     45.47 o 
   5  15   7      457.27      510.21     78.56 o 
  -6  16   7      295.56      233.02     68.70 o 
  -5  16   7      226.45      200.83     59.68 o 
  -4  16   7      409.40      351.97     47.72 o 
  -3  16   7       60.77       56.00     23.28 o 
  -2  16   7     1480.64     1483.75     54.33 o 
  -1  16   7       30.76        4.46     19.65 o 
   0  16   7     1818.10     1858.98     69.09 o 
   1  16   7        0.26      -15.11     24.65 o 
   2  16   7      920.20      833.19     83.60 o 
   3  16   7      223.88      266.06     57.98 o 
   4  16   7      787.45      839.48     87.73 o 
   5  16   7      144.71      166.15     50.80 o 
  -6  17   7       11.47      -46.64     52.07 o 
  -5  17   7       60.94       97.52     52.20 o 
  -4  17   7        9.35      -20.45     31.00 o 
  -3  17   7      468.75      448.87     43.10 o 
  -2  17   7      662.01      682.94     41.45 o 
  -1  17   7      154.85      146.00     27.15 o 
   0  17   7       24.55       31.71     27.54 o 
   1  17   7      158.53      125.64     44.63 o 
   2  17   7      221.97      255.99     51.83 o 
   3  17   7       27.97      -14.67     40.43 o 
   4  17   7       12.62       16.63     44.20 o 
  -6  18   7      106.16       83.14     62.15 o 
  -5  18   7       40.06       59.88     56.64 o 
  -4  18   7      478.29      554.77     72.46 o 
  -3  18   7        0.19      -17.85     25.17 o 
  -2  18   7      765.17      816.63     42.81 o 
  -1  18   7       55.65       29.56     24.46 o 
   0  18   7     1264.23     1262.55     60.66 o 
   1  18   7      229.17      277.85     55.12 o 
   2  18   7     1466.11     1363.97    124.31 o 
   3  18   7       60.17       49.21     44.78 o 
   4  18   7      503.93      389.95     69.38 o 
  -5  19   7      120.65       71.73     63.33 o 
  -4  19   7        2.79      -12.99     35.34 o 
  -3  19   7       39.31       -0.56     32.46 o 
  -2  19   7       19.26        2.06     23.90 o 
  -1  19   7        2.49      -37.18     24.79 o 
   0  19   7       61.02       -2.21     27.60 o 
   1  19   7      287.98      314.52     83.23 o 
   2  19   7        6.47        9.22     39.51 o 
   3  19   7       46.02        7.77     41.98 o 
   4  19   7       25.69      -11.01     44.78 o 
  -5  20   7       22.15      -76.97     51.31 o 
  -4  20   7      123.06       60.91     40.13 o 
  -3  20   7       34.77        2.24     47.83 o 
  -2  20   7       72.77       36.51     31.84 o 
  -1  20   7       22.13      -26.98     28.15 o 
   0  20   7      250.38      297.20     55.45 o 
   1  20   7      923.79      759.65    108.50 o 
   2  20   7      401.15      325.29     60.67 o 
   3  20   7      106.51       94.31     49.86 o 
  -4  21   7       54.71       -5.67     41.49 o 
  -3  21   7      319.09      321.25     55.07 o 
  -2  21   7       14.23      -45.03     32.93 o 
  -1  21   7     2025.14     2144.56     98.70 o 
   0  21   7        8.34      -51.28     34.18 o 
   1  21   7      681.97      719.42    195.00 o 
   2  21   7       89.52       74.99     47.71 o 
   3  21   7      128.11      156.77     59.71 o 
  -4  22   7       70.72       19.22     53.04 o 
  -3  22   7       17.45       -3.10     53.54 o 
  -2  22   7      181.73      178.82     77.49 o 
  -1  22   7       81.87       58.54     47.47 o 
   0  22   7       67.79       70.26     47.48 o 
   1  22   7       29.77       48.31     43.88 o 
   2  22   7       45.66        7.41     41.99 o 
  -3  23   7      836.81      926.73     78.34 o 
  -2  23   7        5.74      -35.28     49.57 o 
  -1  23   7      199.97      154.37     52.47 o 
   0  23   7       24.81       12.76     42.36 o 
   1  23   7      139.69       95.34     52.47 o 
   2  23   7       19.24       28.07     48.21 o 
  -2  24   7      540.83      668.99     79.90 o 
  -1  24   7        6.85      -58.06     38.71 o 
   0  24   7      337.02      316.92     64.66 o 
   1  24   7        3.98      -16.18     45.28 o 
  -7   0   8      724.09      724.02    109.21 o 
  -6   0   8     1164.83     1019.51     94.49 o 
  -5   0   8     3422.03     3257.70    155.22 o 
  -4   0   8     1095.62      899.57     76.88 o 
  -3   0   8    11379.38    11080.61    314.43 o 
  -2   0   8       19.66       17.48     16.45 o 
  -1   0   8    21379.74    22971.96    372.70 o 
   0   0   8     2324.43     2155.07     68.11 o 
   1   0   8       84.06       -0.72     18.44 o 
   2   0   8     1211.63     1155.38     56.36 o 
   3   0   8     4843.89     4955.15    332.15 o 
   4   0   8      282.57      205.36     69.07 o 
   5   0   8      513.72      447.25     93.58 o 
   6   0   8      352.75      291.13     92.86 o 
  -8   1   8       51.33       89.23     63.24 o 
  -7   1   8      138.07       96.10     43.75 o 
  -6   1   8      234.93      306.07     51.25 o 
  -5   1   8       69.07       93.28     34.37 o 
  -4   1   8      520.50      532.86     71.88 o 
  -3   1   8     1248.26     1291.68     72.79 o 
  -2   1   8     2239.74     2304.04    103.20 o 
  -1   1   8      281.98      257.76     25.28 o 
   0   1   8     1905.05     2029.24     46.29 o 
   1   1   8      299.71      476.85     33.15 o 
   2   1   8      524.87      556.84     31.27 o 
   3   1   8       19.33       22.54     19.55 o 
   4   1   8      506.90      445.63     62.08 o 
   5   1   8        3.39      -51.46     34.31 o 
   6   1   8       33.14      -22.27     43.16 o 
  -8   2   8       28.10       34.19     45.52 o 
  -7   2   8      367.61      319.62     55.98 o 
  -6   2   8      356.34      368.69     53.49 o 
  -5   2   8     1219.71     1089.25     64.22 o 
  -4   2   8      155.96      189.92     36.67 o 
  -3   2   8     9562.51     8964.67    264.27 o 
  -2   2   8      351.84      311.11     36.68 o 
  -1   2   8        8.63      -14.04     12.28 o 
   0   2   8       42.42       28.74     14.33 o 
   1   2   8      272.89      274.82     30.73 o 
   2   2   8       40.43       37.13     17.68 o 
   3   2   8     1184.69     1207.10     44.74 o 
   4   2   8      121.46      108.84     41.80 o 
   5   2   8      322.09      243.72     57.31 o 
   6   2   8      178.97      134.79     55.64 o 
  -8   3   8       67.98       43.76     61.61 o 
  -7   3   8      664.19      810.83     90.18 o 
  -6   3   8     1198.05     1082.64     68.45 o 
  -5   3   8      445.72      381.69     49.35 o 
  -4   3   8     3181.14     3254.01    103.87 o 
  -3   3   8      214.98      327.91     40.03 o 
  -2   3   8     9825.47     9998.37    151.03 o 
  -1   3   8      448.03      437.11     23.10 o 
   0   3   8     3282.82     2878.40     50.99 o 
   1   3   8       66.56       35.20     15.40 o 
   2   3   8     4239.52     4138.33     79.64 o 
   3   3   8        4.21      -21.08     16.69 o 
   4   3   8     1614.54     1636.38     86.92 o 
   5   3   8       12.82      -54.25     36.17 o 
   6   3   8      414.48      424.90     72.96 o 
  -8   4   8       13.04      -33.50     42.71 o 
  -7   4   8      332.91      306.60     95.68 o 
  -6   4   8      304.82      280.03     42.69 o 
  -5   4   8       14.76       35.51     30.26 o 
  -4   4   8       71.50       41.53     27.68 o 
  -3   4   8     1001.73      921.87     34.45 o 
  -2   4   8       39.95       46.90     13.91 o 
  -1   4   8      457.91      533.91     22.63 o 
   0   4   8       24.19       12.00     10.91 o 
   1   4   8        6.44      -16.36     11.85 o 
   2   4   8      821.92      776.65     34.05 o 
   3   4   8      550.57      505.40     35.43 o 
   4   4   8       23.86       -3.91     36.55 o 
   5   4   8      138.25       63.21     46.45 o 
   6   4   8       49.33       16.77     46.68 o 
  -8   5   8       36.56       39.49     49.14 o 
  -7   5   8      362.23      361.01     68.30 o 
  -6   5   8      177.69      214.71     40.79 o 
  -5   5   8      519.54      532.44     48.73 o 
  -4   5   8     3627.90     3407.79     94.43 o 
  -3   5   8      858.70      815.22     32.12 o 
  -2   5   8     2259.22     2087.76     71.70 o 
  -1   5   8     2927.12     3150.37     58.91 o 
   0   5   8     3439.79     3322.40     55.92 o 
   1   5   8        0.43       -5.61     12.92 o 
   2   5   8     2790.29     2882.15     64.62 o 
   3   5   8      112.43      132.53     33.27 o 
   4   5   8      673.40      806.42     91.50 o 
   5   5   8       93.58      102.14     52.75 o 
   6   5   8      198.04      197.24     61.55 o 
  -8   6   8      194.14      201.15     63.31 o 
  -7   6   8      539.08      527.67    101.77 o 
  -6   6   8     1218.17     1112.65     60.94 o 
  -5   6   8     1053.98     1088.64     72.92 o 
  -4   6   8     2481.23     2336.87    101.59 o 
  -3   6   8     3432.23     3212.68     70.46 o 
  -2   6   8      628.15      599.13     23.81 o 
  -1   6   8     4386.70     4333.21     68.96 o 
   0   6   8        3.46      -17.18     11.45 o 
   1   6   8     2470.29     2518.70     57.09 o 
   2   6   8        6.20      -16.82     20.40 o 
   3   6   8     4069.65     4197.88    108.45 o 
   4   6   8      329.30      265.39     54.93 o 
   5   6   8     2506.87     2370.93    114.81 o 
   6   6   8      139.61       80.96     52.87 o 
  -8   7   8       20.02       -1.43     48.33 o 
  -7   7   8        1.20       13.11     43.41 o 
  -6   7   8      180.43      131.18     51.01 o 
  -5   7   8       16.12      -18.54     24.98 o 
  -4   7   8      258.89      321.84     47.29 o 
  -3   7   8      109.25       87.83     20.53 o 
  -2   7   8      240.81      266.38     22.37 o 
  -1   7   8      170.67      187.58     19.45 o 
   0   7   8      215.37      180.71     19.16 o 
   1   7   8       11.44      -13.67     14.41 o 
   2   7   8       41.80        0.71     16.10 o 
   3   7   8      638.01      687.80     56.05 o 
   4   7   8      721.66      743.68     78.03 o 
   5   7   8       89.26       19.75     44.21 o 
   6   7   8        0.02      -31.80     42.47 o 
  -7   8   8      250.49      237.30     62.52 o 
  -6   8   8      372.25      356.81     64.92 o 
  -5   8   8      613.47      629.98     47.54 o 
  -4   8   8     1469.07     1220.69     72.73 o 
  -3   8   8     5190.04     5238.71     95.58 o 
  -2   8   8     1061.94     1029.14     32.41 o 
  -1   8   8     2432.29     2287.10     48.24 o 
   0   8   8      399.34      464.35     27.17 o 
   1   8   8     2699.95     2947.56    170.50 o 
   2   8   8       42.29       55.77     26.39 o 
   3   8   8     9694.31     9509.54    293.19 o 
   4   8   8       37.83       56.19     42.60 o 
   5   8   8      351.68      386.00     71.44 o 
   6   8   8       14.21      -32.82     43.73 o 
  -7   9   8      179.15      175.79     59.55 o 
  -6   9   8      351.45      236.63     59.58 o 
  -5   9   8      340.53      394.32    101.93 o 
  -4   9   8      848.72      914.56     55.28 o 
  -3   9   8       20.10       20.90     18.61 o 
  -2   9   8     4966.37     5220.41     82.16 o 
  -1   9   8     1551.79     1531.77     39.97 o 
   0   9   8     2900.33     2854.87     55.81 o 
   1   9   8      307.40      336.71     38.17 o 
   2   9   8     4225.08     3954.61     86.94 o 
   3   9   8        2.75       -4.72     65.79 o 
   4   9   8     1108.38     1238.00    134.58 o 
   5   9   8      132.56       44.53     69.60 o 
   6   9   8      424.52      559.18     93.03 o 
  -7  10   8        1.53      -18.30     41.19 o 
  -6  10   8       38.01       14.90     42.45 o 
  -5  10   8      383.88      378.25     44.67 o 
  -4  10   8      242.88      285.36     38.74 o 
  -3  10   8      574.44      518.04     34.00 o 
  -2  10   8       46.72       48.01     16.92 o 
  -1  10   8       63.14       66.13     17.88 o 
   0  10   8      255.75      185.48     35.26 o 
   1  10   8     2984.68     2957.51     66.40 o 
   2  10   8       14.30        7.25     24.10 o 
   3  10   8      405.16      537.70     96.95 o 
   4  10   8       16.90        6.17     34.04 o 
   5  10   8        0.78      -30.62     37.26 o 
  -7  11   8      218.05      221.27     66.55 o 
  -6  11   8      980.01      948.60    153.29 o 
  -5  11   8      275.46      238.40     65.06 o 
  -4  11   8     1671.98     1764.18     69.27 o 
  -3  11   8       98.47       93.91     23.91 o 
  -2  11   8     4956.54     5204.01    116.73 o 
  -1  11   8      810.46      752.74     34.20 o 
   0  11   8     3980.30     4147.15     82.10 o 
   1  11   8       16.12       -3.78     22.96 o 
   2  11   8      869.64      862.02     50.36 o 
   3  11   8     2090.19     2021.70     97.44 o 
   4  11   8      169.07      193.79     56.71 o 
   5  11   8      271.47      204.48     62.30 o 
  -7  12   8      131.90      144.43     79.51 o 
  -6  12   8       28.90       62.72     49.54 o 
  -5  12   8      200.58      229.46     58.18 o 
  -4  12   8       29.44       54.64     29.66 o 
  -3  12   8      995.44      943.56     42.26 o 
  -2  12   8       18.08        2.35     16.71 o 
  -1  12   8     1137.02     1101.58     38.38 o 
   0  12   8      160.34      160.97     26.04 o 
   1  12   8     1228.70     1196.03     55.06 o 
   2  12   8      313.14      255.57     39.98 o 
   3  12   8      401.86      411.15    108.77 o 
   4  12   8        1.12       38.93     43.75 o 
   5  12   8       60.32       78.06     53.52 o 
  -7  13   8       25.18       36.03     55.29 o 
  -6  13   8       96.46       83.32     54.10 o 
  -5  13   8      135.29       99.63     51.08 o 
  -4  13   8      291.97      277.98     41.52 o 
  -3  13   8        7.86       -1.20     21.31 o 
  -2  13   8      238.50      247.89     27.05 o 
  -1  13   8      321.31      382.64     31.50 o 
   0  13   8      607.53      699.58     42.17 o 
   1  13   8       58.97       40.30     27.04 o 
   2  13   8      188.58      205.67     37.01 o 
   3  13   8      237.73      193.36     50.51 o 
   4  13   8       13.26       18.00     40.02 o 
   5  13   8      327.73      347.19     67.31 o 
  -6  14   8       89.89       36.52     48.40 o 
  -5  14   8     1009.20      995.27    134.67 o 
  -4  14   8      427.00      382.64     64.51 o 
  -3  14   8     2673.13     2877.83    133.63 o 
  -2  14   8      678.20      786.66     42.12 o 
  -1  14   8     1704.37     1762.81     49.86 o 
   0  14   8       30.08       17.03     21.61 o 
   1  14   8     2127.32     2069.63     74.76 o 
   2  14   8        2.57      -24.00     25.61 o 
   3  14   8     1926.36     1718.31     93.97 o 
   4  14   8      149.16      101.29     47.51 o 
   5  14   8      519.71      556.09     81.82 o 
  -6  15   8       45.86       35.49     50.26 o 
  -5  15   8      193.91      114.57     53.03 o 
  -4  15   8       17.28      -13.92     40.07 o 
  -3  15   8        0.77        2.94     23.50 o 
  -2  15   8      433.30      508.59     36.63 o 
  -1  15   8        8.55      -23.60     18.82 o 
   0  15   8      225.37      251.19     38.53 o 
   1  15   8      127.27       85.62     32.32 o 
   2  15   8       96.23       74.01     79.42 o 
   3  15   8       49.61        1.34     39.74 o 
   4  15   8      249.56      233.00     57.37 o 
  -6  16   8      114.98       18.76     81.42 o 
  -5  16   8      345.50      275.61     66.16 o 
  -4  16   8      659.63      660.38    101.95 o 
  -3  16   8     1118.69     1198.31     51.89 o 
  -2  16   8      482.71      657.24     59.89 o 
  -1  16   8      360.31      435.74     42.14 o 
   0  16   8       90.85       85.72     32.09 o 
   1  16   8      799.23      852.63     64.14 o 
   2  16   8       69.64       37.41     38.71 o 
   3  16   8      463.92      488.72    133.03 o 
   4  16   8      108.01       84.35     68.42 o 
  -6  17   8       92.32       33.24     56.86 o 
  -5  17   8      252.30      212.25    105.58 o 
  -4  17   8      350.18      365.42     70.51 o 
  -3  17   8       16.43      -10.56     30.92 o 
  -2  17   8     1146.29     1130.26     44.79 o 
  -1  17   8       66.46       70.07     26.58 o 
   0  17   8      662.35      847.00     62.47 o 
   1  17   8        8.03      -11.62     27.60 o 
   2  17   8     1051.39     1016.33     80.01 o 
   3  17   8       12.34      -30.56     38.98 o 
   4  17   8      219.59      188.00     56.32 o 
  -5  18   8        0.06      -41.26     45.33 o 
  -4  18   8       41.24      -22.66     48.65 o 
  -3  18   8       22.56      -19.70     30.58 o 
  -2  18   8        1.42      -18.67     22.35 o 
  -1  18   8      115.44      137.10     45.89 o 
   0  18   8        0.92       -7.93     28.28 o 
   1  18   8      363.15      369.11     60.09 o 
   2  18   8        0.57      -14.45     37.54 o 
   3  18   8        3.65      -20.99     38.49 o 
   4  18   8        9.10      -18.86     43.80 o 
  -5  19   8       87.77       37.04     58.59 o 
  -4  19   8      213.72      216.46     63.03 o 
  -3  19   8       81.41       29.64     38.67 o 
  -2  19   8      118.15      101.60     29.41 o 
  -1  19   8       36.10       -7.08     27.59 o 
   0  19   8      875.02      906.19     92.24 o 
   1  19   8       95.47       56.66     43.09 o 
   2  19   8      293.03      361.57     63.36 o 
   3  19   8        0.66      -20.36     39.84 o 
  -5  20   8      132.28      114.49     70.78 o 
  -4  20   8       16.42      -56.17     47.86 o 
  -3  20   8      156.47       79.17     45.22 o 
  -2  20   8        6.01      -35.48     23.66 o 
  -1  20   8      677.80      827.73     71.95 o 
   0  20   8       21.99      -16.87     31.08 o 
   1  20   8      162.97      199.45     52.88 o 
   2  20   8       37.51       15.54     38.73 o 
   3  20   8      325.94      257.35     60.57 o 
  -4  21   8        8.28      -55.62     60.34 o 
  -3  21   8        3.03      -54.90     60.32 o 
  -2  21   8        2.68      -73.19     52.59 o 
  -1  21   8      102.37       98.86     39.09 o 
   0  21   8       59.38       -1.78     45.25 o 
   1  21   8       44.51       -3.02     44.85 o 
   2  21   8        8.77      -11.54     39.22 o 
  -3  22   8      796.56      911.16     97.98 o 
  -2  22   8       42.52      -34.88     62.78 o 
  -1  22   8      189.49      104.67     48.15 o 
   0  22   8      104.44       58.22     53.88 o 
   1  22   8      306.93      262.62     60.88 o 
   2  22   8        4.71      -52.23     39.81 o 
  -3  23   8      164.37       81.99     75.47 o 
  -2  23   8      270.35      379.82     68.68 o 
  -1  23   8        0.27      -28.76     40.85 o 
   0  23   8      297.83      207.77     60.26 o 
   1  23   8       13.67      -49.47     40.16 o 
  -1  24   8        0.66      -28.88     48.05 o 
  -8   1   9      495.50      486.31     98.13 o 
  -7   1   9      291.58      360.26     57.27 o 
  -6   1   9      511.99      515.41     74.33 o 
  -5   1   9      907.00      878.97     59.69 o 
  -4   1   9     1958.34     1829.05     78.00 o 
  -3   1   9     3851.45     3703.69    108.37 o 
  -2   1   9      790.46      719.40     25.96 o 
  -1   1   9     3079.72     2693.62     55.96 o 
   0   1   9       41.22       32.06     15.91 o 
   1   1   9     1481.83     1350.10     41.55 o 
   2   1   9       44.36       34.58     18.58 o 
   3   1   9     2529.22     2333.47     64.30 o 
   4   1   9        5.33      -24.39     34.44 o 
   5   1   9      616.33      812.55    103.95 o 
   6   1   9       39.79        9.98     43.11 o 
  -8   2   9      212.06      143.29     56.73 o 
  -7   2   9      349.14      413.65     62.49 o 
  -6   2   9      256.89      305.59     52.37 o 
  -5   2   9      309.59      370.72     50.72 o 
  -4   2   9     2177.54     1898.31     79.14 o 
  -3   2   9     1093.02     1140.21     58.71 o 
  -2   2   9     1849.55     1860.43     41.88 o 
  -1   2   9      351.46      487.19     44.36 o 
   0   2   9     3755.94     3695.96     71.85 o 
   1   2   9      386.57      419.92     30.41 o 
   2   2   9     1294.65     1234.87     56.45 o 
   3   2   9       24.35       45.13     20.95 o 
   4   2   9      289.01      221.17     53.65 o 
   5   2   9        0.55       -8.17     37.59 o 
   6   2   9      128.57      137.98     56.00 o 
  -8   3   9        0.17      -46.64     39.03 o 
  -7   3   9       32.26       16.26     32.63 o 
  -6   3   9       88.58       43.98     39.98 o 
  -5   3   9      176.08      187.36     46.43 o 
  -4   3   9      298.83      280.73     42.63 o 
  -3   3   9        2.77        4.62     22.99 o 
  -2   3   9        5.05      -15.70     12.21 o 
  -1   3   9      260.29      233.04     22.56 o 
   0   3   9       28.84        8.48     11.76 o 
   1   3   9       49.91       27.56     16.55 o 
   2   3   9      317.10      372.76     31.83 o 
   3   3   9       23.29       -5.57     19.68 o 
   4   3   9        0.42       -8.74     35.39 o 
   5   3   9       31.03      -35.89     34.52 o 
   6   3   9        9.24      -27.54     43.67 o 
  -8   4   9        5.70      -21.59     45.70 o 
  -7   4   9     1005.59      974.90     64.38 o 
  -6   4   9      645.92      661.83     58.35 o 
  -5   4   9        4.46      -18.50     26.05 o 
  -4   4   9     2452.69     2227.60     86.01 o 
  -3   4   9       61.42       33.55     25.38 o 
  -2   4   9     1414.31     1313.13     36.29 o 
  -1   4   9     2050.49     2054.34     44.19 o 
   0   4   9     4336.20     3967.33     74.32 o 
   1   4   9       93.25       56.97     17.84 o 
   2   4   9     2351.72     2267.27     59.21 o 
   3   4   9       15.84       -2.86     26.76 o 
   4   4   9      366.98      404.92     61.82 o 
   5   4   9        0.31      -26.06     39.06 o 
   6   4   9      436.49      441.30     77.23 o 
  -8   5   9      351.47      289.02     68.13 o 
  -7   5   9      231.58      262.82     63.42 o 
  -6   5   9      769.77      808.51     84.77 o 
  -5   5   9      617.67      572.01     47.60 o 
  -4   5   9      322.46      356.49     64.79 o 
  -3   5   9      460.45      506.10     52.99 o 
  -2   5   9       40.68       14.72     13.05 o 
  -1   5   9     1080.29      997.95     27.97 o 
   0   5   9        2.30       -5.99     15.92 o 
   1   5   9     2269.94     2182.76     60.31 o 
   2   5   9       77.15       50.06     21.12 o 
   3   5   9     2656.34     2542.97    108.32 o 
   4   5   9       10.84      -10.85     34.91 o 
   5   5   9      446.91      408.37     67.44 o 
   6   5   9       12.11       -3.94     44.25 o 
  -7   6   9       79.23       38.54     48.56 o 
  -6   6   9       79.76      118.01     39.72 o 
  -5   6   9       51.24       28.67     26.69 o 
  -4   6   9       72.91       55.31     26.19 o 
  -3   6   9      118.89      114.31     35.42 o 
  -2   6   9       74.08       57.38     15.03 o 
  -1   6   9       42.74       27.53     14.59 o 
   0   6   9     1497.28     1457.96     43.78 o 
   1   6   9        7.12      -13.71     15.99 o 
   2   6   9       17.07      -23.21     17.83 o 
   3   6   9      500.06      615.53     55.42 o 
   4   6   9      167.97      160.18     50.45 o 
   5   6   9       14.05        7.11     43.04 o 
  -7   7   9      165.61      158.64     56.98 o 
  -6   7   9      753.96      761.49     93.86 o 
  -5   7   9      481.56      535.60     67.30 o 
  -4   7   9     2183.50     2215.02     77.58 o 
  -3   7   9     1738.42     1608.56     61.96 o 
  -2   7   9      326.78      385.96     25.68 o 
  -1   7   9     4924.32     4807.08     77.03 o 
   0   7   9      107.31       98.84     18.44 o 
   1   7   9     3674.65     3480.88     72.87 o 
   2   7   9       33.75       14.46     26.32 o 
   3   7   9     7982.45     8136.82    168.49 o 
   4   7   9       12.20       -4.71     37.96 o 
   5   7   9      514.01      461.68     73.24 o 
  -7   8   9      193.00      175.74     59.58 o 
  -6   8   9       11.36       16.38     41.50 o 
  -5   8   9        2.93      -20.21     25.38 o 
  -4   8   9      469.77      421.97     45.22 o 
  -3   8   9      206.19      201.69     32.51 o 
  -2   8   9      584.55      534.85     27.18 o 
  -1   8   9      661.08      644.74     27.60 o 
   0   8   9      188.78      231.58     26.46 o 
   1   8   9      786.07      736.21     33.43 o 
   2   8   9     2217.12     2322.36     87.92 o 
   3   8   9     1167.33     1115.52     60.50 o 
   4   8   9       54.69       30.62     41.47 o 
   5   8   9      269.92      162.38     57.29 o 
  -7   9   9      159.56      101.15     54.35 o 
  -6   9   9      182.87      199.74     57.38 o 
  -5   9   9      240.19      268.88     41.17 o 
  -4   9   9      409.07      544.05     49.75 o 
  -3   9   9      502.63      505.65     35.88 o 
  -2   9   9       44.58       15.43     18.39 o 
  -1   9   9     2653.06     2578.57     54.31 o 
   0   9   9      825.20      844.66     36.92 o 
   1   9   9    11555.67    11650.27    245.49 o 
   2   9   9        0.14        5.45     22.57 o 
   3   9   9       13.79        7.09     29.90 o 
   4   9   9        3.64      -39.70     36.80 o 
   5   9   9       30.12       26.09     46.89 o 
  -7  10   9      429.78      377.43     74.85 o 
  -6  10   9      500.73      387.90     71.54 o 
  -5  10   9       94.29      106.56     33.98 o 
  -4  10   9     1990.98     1897.73     73.80 o 
  -3  10   9      883.22      913.43     51.06 o 
  -2  10   9      853.53      907.19     34.35 o 
  -1  10   9     2180.09     2162.55     51.03 o 
   0  10   9     5559.37     5526.38     99.54 o 
   1  10   9       17.71       28.01     21.44 o 
   2  10   9      370.95      515.95     63.78 o 
   3  10   9     2198.98     2103.16     70.33 o 
   4  10   9      406.56      436.76     57.21 o 
   5  10   9       43.14      -31.39     40.14 o 
  -7  11   9        6.00       28.76     53.26 o 
  -6  11   9        7.07      -22.50     39.71 o 
  -5  11   9       29.68        6.68     29.01 o 
  -4  11   9        0.28       30.35     27.44 o 
  -3  11   9      214.21      257.60     31.07 o 
  -2  11   9      227.09      240.64     26.03 o 
  -1  11   9       90.81       80.70     20.69 o 
   0  11   9      663.93      662.34     36.32 o 
   1  11   9      729.57      729.22     54.74 o 
   2  11   9       35.38       49.20     30.89 o 
   3  11   9       21.73       11.53     28.11 o 
   4  11   9      212.31      192.09     56.93 o 
   5  11   9        0.15       -2.81     59.97 o 
  -7  12   9       80.91       41.93     53.78 o 
  -6  12   9      508.13      565.86     83.13 o 
  -5  12   9      239.89      226.76     79.87 o 
  -4  12   9      413.24      443.92     72.59 o 
  -3  12   9        9.79        4.26     21.39 o 
  -2  12   9     2090.60     2179.31     54.06 o 
  -1  12   9      175.30      147.98     32.47 o 
   0  12   9     1755.28     1684.12     61.10 o 
   1  12   9       99.14       63.22     28.99 o 
   2  12   9      325.92      307.29     68.87 o 
   3  12   9      751.54      620.85     75.30 o 
   4  12   9      357.40      401.65     69.13 o 
   5  12   9       92.27       64.16     52.06 o 
  -6  13   9      105.96      179.86     61.27 o 
  -5  13   9      905.41      880.97     93.54 o 
  -4  13   9       94.00      126.33     38.22 o 
  -3  13   9     1117.68     1161.08     48.70 o 
  -2  13   9      385.09      465.09     33.84 o 
  -1  13   9     1940.66     1919.69     56.96 o 
   0  13   9        8.23      -16.62     19.20 o 
   1  13   9     1820.34     1853.21     71.51 o 
   2  13   9        4.41      -26.21     30.63 o 
   3  13   9      503.82      447.25     64.82 o 
   4  13   9       16.84       45.01     44.19 o 
   5  13   9        8.33        4.54     46.46 o 
  -6  14   9       58.08       54.92     53.59 o 
  -5  14   9       60.03       80.98     51.56 o 
  -4  14   9       11.55      -16.07     30.18 o 
  -3  14   9       64.47       56.12     26.03 o 
  -2  14   9        8.11       -6.70     19.72 o 
  -1  14   9        1.16      -22.97     19.42 o 
   0  14   9      254.57      230.27     38.45 o 
   1  14   9       24.69      -14.55     24.32 o 
   2  14   9       12.42      -24.50     23.48 o 
   3  14   9      174.77      158.89     51.56 o 
   4  14   9        2.22       -8.88     40.61 o 
  -6  15   9      348.00      417.44     78.11 o 
  -5  15   9      395.32      420.18     73.87 o 
  -4  15   9      505.39      363.67     64.96 o 
  -3  15   9      227.93      251.23     46.64 o 
  -2  15   9       25.58       19.76     22.58 o 
  -1  15   9     1268.63     1330.06     50.68 o 
   0  15   9       47.27        6.58     29.22 o 
   1  15   9     1638.05     1779.52     73.24 o 
   2  15   9       73.47       26.90     30.15 o 
   3  15   9      524.65      427.24     67.29 o 
   4  15   9      136.26      117.80     52.28 o 
  -6  16   9       21.44      -32.47     50.29 o 
  -5  16   9      112.20      168.78     59.78 o 
  -4  16   9      355.78      329.93     66.20 o 
  -3  16   9      288.77      378.93     65.90 o 
  -2  16   9      426.96      521.67     41.64 o 
  -1  16   9      517.18      544.06     51.43 o 
   0  16   9      332.63      301.14     43.51 o 
   1  16   9       60.76       51.57     31.02 o 
   2  16   9      824.05      899.18     98.95 o 
   3  16   9        0.75      -26.10     36.98 o 
   4  16   9      305.56      269.51     60.45 o 
  -5  17   9       40.68       24.08     51.05 o 
  -4  17   9      192.23      142.63     54.62 o 
  -3  17   9      189.72      176.73     37.17 o 
  -2  17   9      145.92      153.25     29.30 o 
  -1  17   9       69.80       56.70     31.57 o 
   0  17   9        1.49      -30.48     25.97 o 
   1  17   9        0.72      -25.69     25.79 o 
   2  17   9       11.49       -0.21     40.93 o 
   3  17   9       86.40       59.98     44.76 o 
  -5  18   9      155.44      160.10     65.29 o 
  -4  18   9      176.37      145.09     81.96 o 
  -3  18   9       19.84      -45.28     30.19 o 
  -2  18   9      420.77      586.94     47.95 o 
  -1  18   9       14.06       10.61     29.73 o 
   0  18   9     1095.27     1107.96     60.42 o 
   1  18   9      140.57       77.95     34.09 o 
   2  18   9      299.41      197.61     56.80 o 
   3  18   9       24.01        7.87     41.09 o 
  -5  19   9       26.46       -8.75     53.97 o 
  -4  19   9       15.00      -73.59     49.51 o 
  -3  19   9       10.81      -41.84     50.85 o 
  -2  19   9       10.53       16.91     31.02 o 
  -1  19   9       43.07       44.41     34.44 o 
   0  19   9       47.85       48.41     36.61 o 
   1  19   9      103.32       74.61     46.06 o 
   2  19   9       32.22       15.30     41.36 o 
   3  19   9      146.03       88.02     71.88 o 
  -4  20   9       14.42      -48.43     72.51 o 
  -3  20   9        6.27      -55.32     36.88 o 
  -2  20   9       46.48       26.27     42.64 o 
  -1  20   9      165.91       77.66     38.38 o 
   0  20   9      403.72      391.41     55.55 o 
   1  20   9       20.90      -22.09     37.51 o 
   2  20   9       45.86      -26.68     39.18 o 
  -4  21   9      133.64       52.54     61.63 o 
  -3  21   9      377.46      392.81     78.07 o 
  -2  21   9        3.22      -53.43     56.34 o 
  -1  21   9      435.09      624.90     63.17 o 
   0  21   9        0.48      -20.84     34.35 o 
   1  21   9      521.97      574.99     75.88 o 
   2  21   9       45.03       15.87     45.79 o 
  -3  22   9      328.70      409.59     70.36 o 
  -2  22   9      159.56      185.37     77.06 o 
  -1  22   9       36.46        9.90     39.20 o 
   0  22   9       81.88       35.83     47.76 o 
   1  22   9       49.47       21.30     46.52 o 
  -2  23   9       62.89       48.89     68.88 o 
  -1  23   9      133.26      130.48     54.58 o 
   0  23   9        5.80      -20.68     45.30 o 
  -8   0  10      420.16      542.11    106.12 o 
  -7   0  10      101.87      132.48     71.42 o 
  -6   0  10      395.99      599.54     95.76 o 
  -5   0  10      964.88      864.50     85.60 o 
  -4   0  10     3192.99     3262.61    154.67 o 
  -3   0  10     2363.27     2186.64    117.23 o 
  -2   0  10     5058.66     5114.07    116.54 o 
  -1   0  10      649.19      610.99     40.03 o 
   0   0  10     1457.52     1448.32     61.41 o 
   1   0  10     4772.61     4731.30    123.98 o 
   2   0  10     5413.75     5350.72    141.02 o 
   3   0  10       84.08       91.98     36.01 o 
   4   0  10       42.58       30.71     57.06 o 
   5   0  10      529.32      486.49    103.58 o 
  -8   1  10       33.64       27.12     42.44 o 
  -7   1  10       75.49       68.96     39.70 o 
  -6   1  10        6.37       24.74     33.33 o 
  -5   1  10      167.66      140.14     41.53 o 
  -4   1  10      522.07      582.22     93.50 o 
  -3   1  10      152.11       92.08     41.34 o 
  -2   1  10      514.30      575.33     32.37 o 
  -1   1  10      854.92      741.00     30.84 o 
   0   1  10       11.64        5.87     15.24 o 
   1   1  10      438.37      506.79     34.72 o 
   2   1  10     2089.06     2088.63     58.98 o 
   3   1  10       57.41       31.74     23.52 o 
   4   1  10        2.14      -12.12     27.07 o 
   5   1  10        0.01      -24.35     38.30 o 
  -8   2  10      221.18      212.33     63.15 o 
  -7   2  10      135.80       95.66     43.87 o 
  -6   2  10      166.33      211.20     69.33 o 
  -5   2  10      820.34      873.61     66.50 o 
  -4   2  10      909.15      832.28     67.24 o 
  -3   2  10      326.59      298.59     43.28 o 
  -2   2  10      825.87      732.35     35.29 o 
  -1   2  10      403.51      406.29     29.27 o 
   0   2  10     1845.00     1749.26     47.97 o 
   1   2  10      515.77      568.41     33.65 o 
   2   2  10     1071.28     1083.26     44.02 o 
   3   2  10      605.84      662.36     45.63 o 
   4   2  10        0.14      -23.53     24.75 o 
   5   2  10      424.50      290.89     64.21 o 
  -7   3  10      410.57      516.93     85.23 o 
  -6   3  10      658.19      609.62     66.06 o 
  -5   3  10      116.03      103.00     38.67 o 
  -4   3  10     2440.00     2405.96     92.43 o 
  -3   3  10      159.09       84.51     30.99 o 
  -2   3  10      982.97      951.38     40.10 o 
  -1   3  10     2959.43     2967.07     62.03 o 
   0   3  10     1059.87     1034.85     37.55 o 
   1   3  10      181.78      147.06     23.73 o 
   2   3  10     4137.11     4163.43     86.46 o 
   3   3  10      449.14      433.97     59.71 o 
   4   3  10      452.47      527.57     55.38 o 
   5   3  10       48.19      -15.79     40.87 o 
  -7   4  10        0.83      -13.34     30.19 o 
  -6   4  10        5.30      -35.58     31.05 o 
  -5   4  10      472.98      647.48    108.31 o 
  -4   4  10      314.49      412.72     50.93 o 
  -3   4  10        0.68        5.49     25.79 o 
  -2   4  10       63.99       55.52     17.21 o 
  -1   4  10       39.38       10.35     13.64 o 
   0   4  10      321.94      375.76     30.31 o 
   1   4  10      152.67      137.85     27.44 o 
   2   4  10      374.47      432.16     36.58 o 
   3   4  10      204.32      220.32     39.72 o 
   4   4  10       11.73      -17.52     27.63 o 
   5   4  10        1.25       -8.83     38.79 o 
  -7   5  10      234.75      218.55     63.75 o 
  -6   5  10      460.42      472.23     52.01 o 
  -5   5  10       33.81       36.94     27.19 o 
  -4   5  10      522.58      605.70     60.78 o 
  -3   5  10     2297.84     2549.15    247.16 o 
  -2   5  10      466.34      471.08     25.24 o 
  -1   5  10     2124.62     2112.74     54.03 o 
   0   5  10     1084.98     1050.87     45.12 o 
   1   5  10       84.12       74.89     22.43 o 
   2   5  10     1639.43     1557.83     51.70 o 
   3   5  10      241.41      236.76     41.85 o 
   4   5  10      318.30      348.26     62.69 o 
   5   5  10      197.49      160.16     56.23 o 
  -7   6  10      102.35       55.77     47.51 o 
  -6   6  10      598.97      515.99     55.83 o 
  -5   6  10      332.62      337.58     44.24 o 
  -4   6  10     2121.08     1997.62     82.55 o 
  -3   6  10      644.66      559.12     63.08 o 
  -2   6  10      118.73      113.65     18.74 o 
  -1   6  10     1606.38     1571.14     41.28 o 
   0   6  10      323.36      331.22     29.96 o 
   1   6  10     3090.49     3086.98     70.51 o 
   2   6  10     1324.96     1288.04     73.82 o 
   3   6  10      769.97      823.71     58.25 o 
   4   6  10        0.16      -41.15     35.66 o 
   5   6  10      255.49      260.21     59.69 o 
  -7   7  10        7.66       24.53     47.61 o 
  -6   7  10       18.33       19.43     31.04 o 
  -5   7  10       84.31       69.93     31.74 o 
  -4   7  10       39.95       -2.17     30.07 o 
  -3   7  10      155.49       89.67     29.47 o 
  -2   7  10       60.64       42.65     16.42 o 
  -1   7  10        8.85      -23.94     15.96 o 
   0   7  10      100.67       95.67     20.41 o 
   1   7  10      126.82      109.40     24.37 o 
   2   7  10      354.17      403.25     47.04 o 
   3   7  10        2.98      -32.55     28.16 o 
   4   7  10       39.13       18.47     42.56 o 
   5   7  10       60.84       45.75     46.04 o 
  -7   8  10       48.83      -24.41     44.87 o 
  -6   8  10      327.09      315.64     51.79 o 
  -5   8  10      182.61      156.41     38.27 o 
  -4   8  10      436.12      318.30     42.02 o 
  -3   8  10     3451.41     3206.48     92.15 o 
  -2   8  10      528.18      529.00     33.00 o 
  -1   8  10     3269.53     3281.75     70.90 o 
   0   8  10       35.41       33.05     20.34 o 
   1   8  10     3589.58     3862.09     93.24 o 
   2   8  10      745.45      767.75     59.85 o 
   3   8  10      490.82      630.51     60.38 o 
   4   8  10      200.24      136.75     81.69 o 
   5   8  10      352.70      276.40     61.54 o 
  -7   9  10      123.54      103.47     54.95 o 
  -6   9  10      132.54      100.68     52.67 o 
  -5   9  10      292.90      249.16     51.27 o 
  -4   9  10      638.38      691.60     51.44 o 
  -3   9  10     1978.85     2037.43     74.17 o 
  -2   9  10      603.29      681.58     32.61 o 
  -1   9  10      893.60      830.10     37.29 o 
   0   9  10      559.64      620.00     39.73 o 
   1   9  10        0.96       -1.43     20.51 o 
   2   9  10      310.56      300.50     36.54 o 
   3   9  10      305.38      334.83     49.20 o 
   4   9  10      198.63      266.70     59.82 o 
   5   9  10       31.22      -21.70     43.65 o 
  -7  10  10      101.07       86.99     54.68 o 
  -6  10  10       75.46       25.25     46.34 o 
  -5  10  10        4.61        0.67     28.41 o 
  -4  10  10       45.58       71.39     31.79 o 
  -3  10  10     1433.60     1467.95     63.93 o 
  -2  10  10       19.03       39.41     21.64 o 
  -1  10  10     3132.05     3277.36     73.84 o 
   0  10  10      251.43      241.10     29.85 o 
   1  10  10       87.25      120.39     34.71 o 
   2  10  10      115.49      155.56     38.04 o 
   3  10  10      308.55      352.85     43.51 o 
   4  10  10      117.94       35.86     39.66 o 
   5  10  10        6.08      -22.20     42.65 o 
  -7  11  10      219.01      209.40     65.40 o 
  -6  11  10      506.22      408.70     89.50 o 
  -5  11  10      541.26      605.86     66.60 o 
  -4  11  10     1626.21     1702.55     72.13 o 
  -3  11  10     1448.22     1585.16     81.36 o 
  -2  11  10     3059.69     3137.26     75.69 o 
  -1  11  10      879.98      894.79     40.40 o 
   0  11  10      505.67      589.55     40.79 o 
   1  11  10     2399.23     2234.67     81.53 o 
   2  11  10      208.75      237.93     41.16 o 
   3  11  10       14.17       32.06     33.81 o 
   4  11  10       58.50      107.96     64.88 o 
  -6  12  10       28.47       -2.26     43.14 o 
  -5  12  10      188.81      162.58     54.05 o 
  -4  12  10      528.78      577.14     56.35 o 
  -3  12  10       37.27       57.04     30.79 o 
  -2  12  10      547.50      666.91     44.03 o 
  -1  12  10     1730.83     1690.49     54.55 o 
   0  12  10      211.42      175.02     28.96 o 
   1  12  10      968.81      892.88     52.35 o 
   2  12  10      380.75      370.73     91.62 o 
   3  12  10      466.76      309.94     56.18 o 
   4  12  10        2.32        7.18     44.40 o 
  -6  13  10      346.57      309.08     73.69 o 
  -5  13  10        4.99       -6.29     39.77 o 
  -4  13  10      477.66      552.70     55.39 o 
  -3  13  10        1.37        7.84     27.58 o 
  -2  13  10      244.73      274.26     45.41 o 
  -1  13  10      144.49      153.90     28.79 o 
   0  13  10      643.09      707.29     92.92 o 
   1  13  10      345.25      303.94     43.31 o 
   2  13  10       26.18       29.34     30.88 o 
   3  13  10      215.11      208.59     68.34 o 
   4  13  10       26.59        5.24     42.20 o 
  -6  14  10      216.39      227.31     69.26 o 
  -5  14  10       83.68       40.50     46.24 o 
  -4  14  10      472.24      568.74     56.63 o 
  -3  14  10     2020.91     2072.64     80.85 o 
  -2  14  10      638.46      711.56     55.07 o 
  -1  14  10     1493.97     1425.58     53.14 o 
   0  14  10      241.19      266.53     42.23 o 
   1  14  10      357.49      289.70     64.64 o 
   2  14  10       83.54       41.41     29.64 o 
   3  14  10      785.51      666.88     80.22 o 
   4  14  10      111.80      119.48     56.02 o 
  -6  15  10       10.91       18.54     54.25 o 
  -5  15  10      237.90      240.60     63.16 o 
  -4  15  10        0.23      -41.74     31.40 o 
  -3  15  10     1004.19     1064.52     60.86 o 
  -2  15  10        4.53        9.63     30.01 o 
  -1  15  10        3.71      -18.79     21.89 o 
   0  15  10        2.32      -21.09     27.36 o 
   1  15  10      196.97      139.10     39.55 o 
   2  15  10      209.34      172.07     45.71 o 
   3  15  10       84.49       64.91     45.80 o 
   4  15  10       34.99        5.98     45.46 o 
  -5  16  10       67.20       61.04     52.42 o 
  -4  16  10      110.18      100.29     48.41 o 
  -3  16  10      848.53      944.42     62.74 o 
  -2  16  10      230.81      295.68     56.03 o 
  -1  16  10      401.68      431.04     42.35 o 
   0  16  10      222.25      235.30     41.98 o 
   1  16  10      141.92      127.13     37.01 o 
   2  16  10        0.40       -8.36     22.31 o 
   3  16  10      783.91      919.16     91.40 o 
  -5  17  10      195.67      170.57     63.87 o 
  -4  17  10       70.16        1.41     43.45 o 
  -3  17  10      442.28      548.85     75.52 o 
  -2  17  10      129.56      146.40     38.74 o 
  -1  17  10      585.02      628.85     56.62 o 
   0  17  10     1010.33     1038.47     70.39 o 
   1  17  10      198.43      187.91     40.72 o 
   2  17  10      403.35      445.63     69.27 o 
   3  17  10      131.65      110.73     52.45 o 
  -5  18  10       21.76      -55.77     46.86 o 
  -4  18  10       17.84      -33.22     83.78 o 
  -3  18  10      273.95      333.14     60.94 o 
  -2  18  10       56.13       45.44     33.70 o 
  -1  18  10        0.86      -18.67     31.22 o 
   0  18  10       17.85      -22.90     28.95 o 
   1  18  10       34.14        6.54     29.69 o 
   2  18  10       63.72       33.84     88.05 o 
   3  18  10       13.55      -46.42     38.79 o 
  -4  19  10       74.24      -11.13     64.25 o 
  -3  19  10       11.69      -56.16     56.34 o 
  -2  19  10      462.31      535.74     57.46 o 
  -1  19  10       66.39       51.00     36.95 o 
   0  19  10      491.42      454.64     54.97 o 
   1  19  10       30.46      -43.86     29.24 o 
   2  19  10      469.68      638.76     80.64 o 
  -4  20  10       36.05      -92.18     96.33 o 
  -3  20  10      307.70      219.72     92.49 o 
  -2  20  10      276.18      306.27     65.59 o 
  -1  20  10       55.59       50.14     38.27 o 
   0  20  10       95.71       41.91     38.12 o 
   1  20  10      370.54      336.84    103.86 o 
   2  20  10       48.51       30.79     49.19 o 
  -3  21  10      114.41      -21.26     70.16 o 
  -2  21  10       67.70      161.44     56.79 o 
  -1  21  10       11.16      -12.33     35.48 o 
   0  21  10       24.72       18.13     36.85 o 
   1  21  10       29.53       19.96     45.80 o 
  -2  22  10       95.09       18.72     65.79 o 
  -1  22  10      344.39      484.33     61.88 o 
   0  22  10      189.26      170.50     58.21 o 
  -7   1  11        0.28       -9.21     36.82 o 
  -6   1  11      638.19      752.26     74.27 o 
  -5   1  11      149.71      173.30     43.27 o 
  -4   1  11     4595.80     4237.27    129.80 o 
  -3   1  11      504.82      522.13     53.79 o 
  -2   1  11      913.34      978.17     56.00 o 
  -1   1  11     1833.13     1849.86     49.51 o 
   0   1  11     1060.56     1052.92     40.27 o 
   1   1  11      118.62       67.13     26.81 o 
   2   1  11       92.07      101.01     26.14 o 
   3   1  11     1156.09     1120.62     49.22 o 
   4   1  11       47.05      -26.35     38.55 o 
   5   1  11      388.33      380.41     67.75 o 
  -7   2  11      301.77      375.56     74.25 o 
  -6   2  11      233.30      256.16     51.93 o 
  -5   2  11     1439.55     1518.67     79.92 o 
  -4   2  11      100.54      182.64     50.89 o 
  -3   2  11       58.46       98.79     33.43 o 
  -2   2  11      116.25       84.80     31.20 o 
  -1   2  11      731.40      715.45     32.42 o 
   0   2  11     1073.30     1027.33     39.27 o 
   1   2  11     1687.29     1672.66     52.20 o 
   2   2  11      461.03      414.54     37.66 o 
   3   2  11       13.35      -12.12     28.26 o 
   4   2  11        4.70      -43.89     29.43 o 
   5   2  11       66.80       24.38     41.45 o 
  -7   3  11       18.34        4.51     37.13 o 
  -6   3  11      236.16      303.73    111.95 o 
  -5   3  11       47.80       58.76     35.64 o 
  -4   3  11      644.71      683.46     58.29 o 
  -3   3  11      190.24      220.05     41.38 o 
  -2   3  11      764.96      721.90     49.73 o 
  -1   3  11       30.91       14.26     17.34 o 
   0   3  11      523.71      563.53     38.30 o 
   1   3  11       11.70      -19.13     18.55 o 
   2   3  11      188.71      172.62     29.25 o 
   3   3  11        0.54      -18.49     27.35 o 
   4   3  11       74.74       58.89     35.51 o 
   5   3  11      165.11      107.63     50.13 o 
  -7   4  11      140.38      154.11     40.38 o 
  -6   4  11      312.05      285.05     52.66 o 
  -5   4  11      918.74     1121.54    113.68 o 
  -4   4  11       18.83       22.63     32.61 o 
  -3   4  11     1278.13     1347.24    127.03 o 
  -2   4  11      293.60      240.70     88.50 o 
  -1   4  11      416.15      418.26     32.42 o 
   0   4  11     2896.90     2727.80     64.69 o 
   1   4  11     1695.62     1605.22     53.43 o 
   2   4  11       11.64      -28.85     20.96 o 
   3   4  11       18.49       18.59     27.93 o 
   4   4  11      407.31      442.09     54.07 o 
   5   4  11       38.58       33.63     43.31 o 
  -7   5  11       36.96        8.96     33.08 o 
  -6   5  11       83.60       70.18     34.71 o 
  -5   5  11       27.01       45.14     30.32 o 
  -4   5  11      134.55      101.20     31.90 o 
  -3   5  11      155.12      110.34     29.53 o 
  -2   5  11        4.03      -18.47     18.19 o 
  -1   5  11      244.29      258.72     32.58 o 
   0   5  11        3.70       -3.48     19.39 o 
   1   5  11      993.19      917.99     40.56 o 
   2   5  11       37.38      -13.26     21.59 o 
   3   5  11      356.95      371.74     47.75 o 
   4   5  11        0.55       -7.67     29.15 o 
   5   5  11      132.20       54.70     47.40 o 
  -7   6  11       35.38        3.73     47.09 o 
  -6   6  11       13.78      -17.38     29.21 o 
  -5   6  11      575.27      584.96     54.35 o 
  -4   6  11       65.00       32.07     27.67 o 
  -3   6  11      448.26      352.14     42.93 o 
  -2   6  11      133.55       91.56     27.48 o 
  -1   6  11      202.79      200.26     26.95 o 
   0   6  11      443.16      572.68     39.56 o 
   1   6  11        9.68       -5.65     20.38 o 
   2   6  11      621.33      691.67     57.34 o 
   3   6  11      141.35       89.41     35.62 o 
   4   6  11      329.73      335.23     63.81 o 
   5   6  11       10.57      -22.05     36.99 o 
  -7   7  11        9.94      -33.96     39.85 o 
  -6   7  11      483.97      602.94     59.67 o 
  -5   7  11        2.24        6.58     28.14 o 
  -4   7  11     1324.02     1244.27     61.60 o 
  -3   7  11      356.14      441.29     49.46 o 
  -2   7  11      222.80      247.25     36.72 o 
  -1   7  11       26.17       -5.83     18.54 o 
   0   7  11     2107.71     2128.66     68.39 o 
   1   7  11       69.39       85.63     25.00 o 
   2   7  11     1217.92     1228.61     65.39 o 
   3   7  11      446.62      515.48     55.83 o 
   4   7  11       60.82      -26.63     47.62 o 
   5   7  11      361.58      337.26     66.67 o 
  -7   8  11       21.81       26.48     48.56 o 
  -6   8  11       45.81       37.89     35.58 o 
  -5   8  11      259.17      289.45     43.29 o 
  -4   8  11      218.96      191.39     38.89 o 
  -3   8  11       87.92       52.51     27.45 o 
  -2   8  11      114.48      113.81     29.50 o 
  -1   8  11      303.46      393.94     35.54 o 
   0   8  11      271.07      336.05     42.83 o 
   1   8  11     3902.84     3781.85     95.81 o 
   2   8  11      354.76      332.87     46.60 o 
   3   8  11       41.95       22.35     32.82 o 
   4   8  11      136.04      116.67     51.55 o 
  -7   9  11        8.94       20.11     48.87 o 
  -6   9  11      338.17      293.57     67.96 o 
  -5   9  11        0.59      -40.62     27.08 o 
  -4   9  11      657.41      679.98     72.93 o 
  -3   9  11      586.54      582.86     98.00 o 
  -2   9  11        6.13      -20.77     22.82 o 
  -1   9  11     5059.37     5220.03     98.71 o 
   0   9  11      760.27      806.81     39.98 o 
   1   9  11     1326.26     1381.43     54.24 o 
   2   9  11      778.02      732.89     75.06 o 
   3   9  11       19.21       22.01     33.50 o 
   4   9  11       92.86       70.83     48.28 o 
  -7  10  11      182.68      119.89     60.14 o 
  -6  10  11      209.10      178.47     59.65 o 
  -5  10  11      676.05      570.91     87.49 o 
  -4  10  11       25.05      -21.16     26.60 o 
  -3  10  11      922.34      858.36     54.20 o 
  -2  10  11      304.19      297.66     38.60 o 
  -1  10  11       10.45       11.77     22.60 o 
   0  10  11       98.93       93.73     25.93 o 
   1  10  11       72.06       55.06     28.86 o 
   2  10  11      104.38      172.74     33.71 o 
   3  10  11      199.27      119.74     46.88 o 
   4  10  11      312.53      409.40     64.12 o 
  -6  11  11        2.32      -14.25     43.40 o 
  -5  11  11       15.68        6.90     33.97 o 
  -4  11  11       19.29        7.18     27.96 o 
  -3  11  11      540.82      495.43     49.72 o 
  -2  11  11      102.25       63.16     29.36 o 
  -1  11  11      381.32      413.00     37.96 o 
   0  11  11        5.06      -22.34     19.29 o 
   1  11  11       46.50        3.15     26.77 o 
   2  11  11        5.64       11.14     27.24 o 
   3  11  11       12.37      -22.99     30.78 o 
   4  11  11       11.95       11.34     51.44 o 
  -6  12  11      126.13      117.04     56.72 o 
  -5  12  11      241.30      298.98     47.68 o 
  -4  12  11      711.41      669.58     59.09 o 
  -3  12  11      227.95      188.60     38.38 o 
  -2  12  11       56.67       58.49     29.33 o 
  -1  12  11      209.47      161.81     29.94 o 
   0  12  11      144.36      133.58     29.41 o 
   1  12  11       45.27       25.13     27.30 o 
   2  12  11      141.06      151.35     35.87 o 
   3  12  11       18.40      -14.56     29.60 o 
   4  12  11      106.88       66.24     50.28 o 
  -6  13  11      233.40      253.26     69.99 o 
  -5  13  11       49.22       -5.60     44.19 o 
  -4  13  11      765.89      876.80     79.01 o 
  -3  13  11     1015.97     1095.45     62.93 o 
  -2  13  11        3.55        7.12     27.69 o 
  -1  13  11      509.69      657.45     57.24 o 
   0  13  11     1053.33     1052.82     56.32 o 
   1  13  11      196.41       98.03     33.72 o 
   2  13  11      157.36      103.42     34.83 o 
   3  13  11       48.37       82.58     33.67 o 
   4  13  11        2.12      -46.09     44.20 o 
  -6  14  11       47.24        3.84     52.48 o 
  -5  14  11      362.26      373.63     69.89 o 
  -4  14  11        8.40      -34.94     31.45 o 
  -3  14  11        1.13        6.53     38.16 o 
  -2  14  11       68.85       90.69     35.36 o 
  -1  14  11      706.81      743.46     49.62 o 
   0  14  11       65.90       34.20     29.13 o 
   1  14  11      144.49      133.69     34.41 o 
   2  14  11        0.11      -21.12     24.35 o 
   3  14  11       87.48       36.82     46.41 o 
  -5  15  11        4.68       10.82     44.90 o 
  -4  15  11      273.27      343.64     49.91 o 
  -3  15  11      156.22      108.97     64.06 o 
  -2  15  11      531.64      655.14     57.75 o 
  -1  15  11      206.58      183.23     32.57 o 
   0  15  11     1048.02     1152.98     61.38 o 
   1  15  11       57.90       43.54     31.76 o 
   2  15  11      250.73      190.33     41.74 o 
   3  15  11      272.14      273.94     85.23 o 
  -5  16  11      425.66      359.49     71.63 o 
  -4  16  11        1.28       14.48     43.90 o 
  -3  16  11      330.12      390.21     94.77 o 
  -2  16  11       10.21      -42.33     28.22 o 
  -1  16  11      108.15      122.75     37.75 o 
   0  16  11      671.44      626.68     58.36 o 
   1  16  11      101.43       76.74     55.12 o 
   2  16  11      325.15      300.08    106.65 o 
   3  16  11       92.95      104.26     53.43 o 
  -5  17  11       80.68       -7.42     49.93 o 
  -4  17  11       31.97        5.99     48.12 o 
  -3  17  11       24.07       17.32     46.58 o 
  -2  17  11       45.98       13.78     33.87 o 
  -1  17  11        0.79       11.51     32.93 o 
   0  17  11       34.36       45.68     33.22 o 
   1  17  11       14.44        7.24     28.34 o 
   2  17  11        5.62        7.43     26.35 o 
  -4  18  11       95.36       62.34     68.51 o 
  -3  18  11      356.08      515.28     91.68 o 
  -2  18  11      139.96      202.88     43.45 o 
  -1  18  11      246.01      242.15     47.74 o 
   0  18  11      241.08      277.10     47.45 o 
   1  18  11       98.99       99.19     42.12 o 
   2  18  11      860.11      732.75    132.84 o 
  -4  19  11       15.53      -16.54     72.69 o 
  -3  19  11        9.24       38.16     73.06 o 
  -2  19  11       16.37       48.26     53.70 o 
  -1  19  11      146.84       88.29     39.24 o 
   0  19  11      234.04      271.85     50.01 o 
   1  19  11       25.43      -40.07     26.72 o 
  -3  20  11       27.81       13.45     73.24 o 
  -2  20  11       80.32       62.72     49.12 o 
  -1  20  11      156.17      219.57     58.72 o 
   0  20  11      149.84      147.19     44.94 o 
   1  20  11        4.97      -21.53     29.02 o 
  -2  21  11      134.62      152.94     57.07 o 
  -1  21  11      461.62      596.31     84.03 o 
   0  21  11      300.31      348.45     55.11 o 
  -7   0  12        1.28        6.54     56.52 o 
  -6   0  12      776.26      844.32    109.40 o 
  -5   0  12       14.48       26.35     48.16 o 
  -4   0  12      475.94      474.50     82.33 o 
  -3   0  12      632.30      690.58     88.88 o 
  -2   0  12     1483.91     1737.74    108.12 o 
  -1   0  12        9.32       -7.67     26.35 o 
   0   0  12      464.07      596.12     56.68 o 
   1   0  12      115.25      117.25     49.61 o 
   2   0  12        4.23       19.71     33.70 o 
   3   0  12      407.14      430.64     82.60 o 
   4   0  12      197.80      183.19     81.79 o 
  -7   1  12       65.21       -8.96     37.39 o 
  -6   1  12       28.35        9.16     34.41 o 
  -5   1  12       12.69       12.03     34.12 o 
  -4   1  12       13.86       -3.40     28.86 o 
  -3   1  12       86.61       39.97     41.25 o 
  -2   1  12       24.40       28.92     29.02 o 
  -1   1  12       94.86       66.18     20.35 o 
   0   1  12      866.99      885.81     39.03 o 
   1   1  12        5.89      -26.16     18.97 o 
   2   1  12       44.64       33.89     24.73 o 
   3   1  12       17.33      -24.90     28.14 o 
   4   1  12       80.68       51.43     44.55 o 
  -7   2  12       18.21       23.79     38.42 o 
  -6   2  12      364.99      340.74     73.51 o 
  -5   2  12       20.98       40.47     35.25 o 
  -4   2  12      166.08      129.81     40.93 o 
  -3   2  12      456.05      519.83     56.49 o 
  -2   2  12     1128.33     1059.77     61.23 o 
  -1   2  12       88.25      107.25     23.09 o 
   0   2  12       66.47      114.73     24.86 o 
   1   2  12      224.14      242.03     31.11 o 
   2   2  12       59.72       32.15     23.86 o 
   3   2  12      745.22      639.33     58.92 o 
   4   2  12        9.95      -55.71     37.14 o 
  -7   3  12      229.14      265.82     80.78 o 
  -6   3  12      205.41      111.14     48.70 o 
  -5   3  12       28.89        7.06     63.43 o 
  -4   3  12       66.77       54.78     34.24 o 
  -3   3  12      141.01      148.37     55.25 o 
  -2   3  12      465.54      438.89     73.97 o 
  -1   3  12      443.61      494.05     35.76 o 
   0   3  12     1352.98     1405.88     48.47 o 
   1   3  12       12.09      -20.73     19.03 o 
   2   3  12     1381.83     1407.62     57.68 o 
   3   3  12       94.63       99.49     35.48 o 
   4   3  12      252.59      227.88     48.35 o 
  -7   4  12        2.72        1.02     33.27 o 
  -6   4  12       10.16      -25.48     34.11 o 
  -5   4  12      298.97      366.49    125.30 o 
  -4   4  12       81.16       59.21     37.58 o 
  -3   4  12       43.41       17.98     31.96 o 
  -2   4  12        1.76      -10.97     25.62 o 
  -1   4  12        1.11      -26.30     17.53 o 
   0   4  12        0.81       -4.52     20.39 o 
   1   4  12      103.34      140.32     27.46 o 
   2   4  12       25.27       16.56     24.34 o 
   3   4  12       23.63       12.49     30.66 o 
   4   4  12       66.24        8.56     33.79 o 
  -7   5  12       89.20       74.66     39.20 o 
  -6   5  12        4.33        1.37     29.82 o 
  -5   5  12      124.19       84.88     32.86 o 
  -4   5  12       15.87        1.19     27.35 o 
  -3   5  12       47.77       -5.30     24.56 o 
  -2   5  12        3.43      -15.60     33.90 o 
  -1   5  12     1446.50     1463.50     48.45 o 
   0   5  12      366.34      399.54     35.48 o 
   1   5  12       36.65       36.10     23.95 o 
   2   5  12      906.80      917.62     60.48 o 
   3   5  12      242.90      268.88     47.56 o 
   4   5  12       64.08       12.91     36.47 o 
  -7   6  12       17.37       -0.12     33.27 o 
  -6   6  12      263.68      209.59     44.71 o 
  -5   6  12      220.77      137.56     37.88 o 
  -4   6  12       14.27       -9.49     27.78 o 
  -3   6  12        3.95      -34.64     23.09 o 
  -2   6  12     1333.67     1364.04     70.66 o 
  -1   6  12        2.69        5.90     18.32 o 
   0   6  12      878.29      885.88     41.22 o 
   1   6  12      675.49      669.25     61.67 o 
   2   6  12      360.91      365.46     48.27 o 
   3   6  12      832.71      971.97     73.62 o 
   4   6  12      113.58       95.77     40.14 o 
  -7   7  12      189.17      113.95     57.44 o 
  -6   7  12        7.82       19.63     32.28 o 
  -5   7  12        1.57       -9.77     26.55 o 
  -4   7  12       88.53       40.91     31.62 o 
  -3   7  12       76.68       38.75     28.94 o 
  -2   7  12      105.93       87.53     35.14 o 
  -1   7  12      751.09      725.95     76.64 o 
   0   7  12        7.74       11.19     26.38 o 
   1   7  12       76.53       69.37     23.89 o 
   2   7  12        6.31      -35.68     28.45 o 
   3   7  12       15.40       26.76     33.29 o 
   4   7  12       49.68       49.34     61.61 o 
  -7   8  12       55.22       37.95     53.59 o 
  -6   8  12      184.38      177.56     42.38 o 
  -5   8  12       82.63       32.76     31.40 o 
  -4   8  12      176.14      185.29     38.97 o 
  -3   8  12      925.30      820.33     51.28 o 
  -2   8  12      373.62      358.62     51.47 o 
  -1   8  12       33.68       12.66     21.68 o 
   0   8  12      852.68      907.62     43.08 o 
   1   8  12      326.96      367.89     55.66 o 
   2   8  12      994.12     1015.40     69.94 o 
   3   8  12     1516.45     1403.65     72.02 o 
   4   8  12      207.30      225.78     62.25 o 
  -6   9  12        8.83       18.87     32.10 o 
  -5   9  12      241.26      244.95     43.18 o 
  -4   9  12       18.41      -37.73     31.33 o 
  -3   9  12       42.52       54.15     35.57 o 
  -2   9  12        1.53      -29.66     30.84 o 
  -1   9  12      329.79      494.45     40.47 o 
   0   9  12       51.95       16.53     24.02 o 
   1   9  12      384.18      414.21     46.47 o 
   2   9  12      350.81      320.04     58.34 o 
   3   9  12      128.22       94.47     39.73 o 
   4   9  12      106.58       31.11     50.61 o 
  -6  10  12        7.85      -56.93     48.11 o 
  -5  10  12      117.75       49.45     44.03 o 
  -4  10  12      139.16       58.31     41.64 o 
  -3  10  12      368.60      391.67     66.97 o 
  -2  10  12       21.34       -5.15     31.73 o 
  -1  10  12        1.21        1.97     22.96 o 
   0  10  12        3.46      -26.69     17.79 o 
   1  10  12      277.40      264.87     59.94 o 
   2  10  12      250.50      230.80     37.42 o 
   3  10  12       91.76       64.77     35.03 o 
   4  10  12       34.22      -10.51     44.68 o 
  -6  11  12        4.58        4.36     52.79 o 
  -5  11  12      252.01      281.07     79.69 o 
  -4  11  12      226.02      203.47     40.79 o 
  -3  11  12      240.37      405.64     59.84 o 
  -2  11  12       13.04       -5.85     32.23 o 
  -1  11  12        5.65      -27.32     21.81 o 
   0  11  12       67.81       77.91     25.09 o 
   1  11  12      230.49      275.25     47.22 o 
   2  11  12      261.69      198.03     41.09 o 
   3  11  12      149.74      110.29     41.03 o 
  -6  12  12      216.19      230.08     69.03 o 
  -5  12  12        0.06      -12.17     32.81 o 
  -4  12  12      174.13      178.88     62.87 o 
  -3  12  12     1199.50     1132.51     72.61 o 
  -2  12  12       24.36       -9.81     50.16 o 
  -1  12  12      282.13      273.57     41.64 o 
   0  12  12      219.29      148.85     35.59 o 
   1  12  12       10.49      -12.25     22.49 o 
   2  12  12       15.05      -27.91     26.20 o 
   3  12  12      148.77      165.11     42.55 o 
  -6  13  12       48.25       53.75     57.60 o 
  -5  13  12       10.80      -46.42     30.94 o 
  -4  13  12        3.62      -20.06     31.10 o 
  -3  13  12       80.52       91.61     43.35 o 
  -2  13  12       45.26       16.25     46.52 o 
  -1  13  12     1028.24     1041.51     54.97 o 
   0  13  12       58.13        8.83     27.39 o 
   1  13  12       87.24       57.38     29.01 o 
   2  13  12       60.58       65.85     34.08 o 
   3  13  12      242.82      183.29     54.81 o 
  -5  14  12      290.62      221.88     62.71 o 
  -4  14  12      234.61      334.32     59.42 o 
  -3  14  12      356.74      454.83     69.42 o 
  -2  14  12      748.91      859.94     78.77 o 
  -1  14  12      155.04       80.88     31.98 o 
   0  14  12      137.97      133.95     35.06 o 
   1  14  12      461.95      447.81    149.07 o 
   2  14  12      226.15      143.46     46.02 o 
   3  14  12      491.03      524.30     80.85 o 
  -5  15  12      374.62      303.14     71.83 o 
  -4  15  12       13.94        6.83     41.91 o 
  -3  15  12      126.34       66.68     45.51 o 
  -2  15  12       56.85       54.16     42.84 o 
  -1  15  12       50.54       43.39     42.67 o 
   0  15  12       10.44        9.75     28.01 o 
   1  15  12        0.76      -39.14     26.09 o 
   2  15  12       45.27       12.35     26.48 o 
  -5  16  12        1.06      -58.15     46.15 o 
  -4  16  12      512.94      491.06     71.77 o 
  -3  16  12       51.32        8.17     41.06 o 
  -2  16  12      318.17      292.54     56.35 o 
  -1  16  12        0.98        8.54     45.43 o 
   0  16  12       52.57       48.79     33.23 o 
   1  16  12      190.66      155.63     50.05 o 
   2  16  12      172.90       98.81     45.57 o 
  -4  17  12        6.97      -46.71     73.25 o 
  -3  17  12      312.44      429.75     68.48 o 
  -2  17  12      366.04      407.50     66.58 o 
  -1  17  12      373.78      415.90     65.97 o 
   0  17  12      177.00      161.24     59.89 o 
   1  17  12      297.30      282.84     82.96 o 
   2  17  12      576.56      641.47     87.46 o 
  -4  18  12        9.12       23.44     74.51 o 
  -3  18  12        0.50      -42.26     41.25 o 
  -2  18  12        4.67      -55.62     51.98 o 
  -1  18  12       15.02       -8.57     43.12 o 
   0  18  12       28.54        9.04     32.39 o 
   1  18  12        3.92      -26.11     32.28 o 
  -3  19  12      124.78      160.46     59.15 o 
  -2  19  12       96.38       55.61     71.60 o 
  -1  19  12      107.05      128.21     53.81 o 
   0  19  12      653.03      671.04    106.29 o 
  -2  20  12      211.42      308.03     93.58 o 
  -1  20  12       63.87       61.41     72.06 o 
  -7   1  13        3.80        5.84     39.29 o 
  -6   1  13      480.98      487.40     67.26 o 
  -5   1  13        7.33      -43.54     29.50 o 
  -4   1  13     1159.46     1035.84     68.29 o 
  -3   1  13      479.25      508.82     81.42 o 
  -2   1  13      552.04      601.86     70.15 o 
  -1   1  13      179.63      169.16     40.87 o 
   0   1  13      366.27      436.30     38.44 o 
   1   1  13      301.56      317.65     42.26 o 
   2   1  13      616.63      765.27     51.17 o 
   3   1  13      617.76      600.42    105.88 o 
   4   1  13      531.02      565.84     80.17 o 
  -7   2  13       83.23       56.00     43.81 o 
  -6   2  13       10.25      -12.04     35.10 o 
  -5   2  13      125.54      238.67     50.61 o 
  -4   2  13       82.13       57.77     36.84 o 
  -3   2  13      501.14      627.12     63.46 o 
  -2   2  13      431.49      407.03     82.87 o 
  -1   2  13      744.67      770.79     56.97 o 
   0   2  13       67.23       59.34     23.95 o 
   1   2  13      159.31      109.96     28.78 o 
   2   2  13      223.81      168.94     33.15 o 
   3   2  13      109.23      148.89     43.46 o 
   4   2  13       88.68      140.28     54.76 o 
  -7   3  13       23.16        7.69     42.51 o 
  -6   3  13       11.13      -27.09     35.52 o 
  -5   3  13       17.42      -12.26     33.24 o 
  -4   3  13      283.14      265.30     48.58 o 
  -3   3  13       80.52       91.29     37.67 o 
  -2   3  13       12.52       20.17     30.56 o 
  -1   3  13        9.67        2.62     34.17 o 
   0   3  13      256.33      222.00     32.11 o 
   1   3  13      138.79       86.75     28.16 o 
   2   3  13        1.66      -33.01     22.01 o 
   3   3  13      124.71       85.56     38.69 o 
   4   3  13        1.24      -22.44     43.48 o 
  -7   4  13       79.05       80.97     40.22 o 
  -6   4  13       23.31       -7.61     34.92 o 
  -5   4  13       86.34       96.74     47.61 o 
  -4   4  13       46.54       69.67     37.17 o 
  -3   4  13     1241.05     1401.70     75.28 o 
  -2   4  13      714.26      741.06     65.85 o 
  -1   4  13     2198.12     2327.95     92.46 o 
   0   4  13      648.62      723.15     46.83 o 
   1   4  13     1224.74     1116.54     47.87 o 
   2   4  13       47.57       26.84     31.94 o 
   3   4  13      207.68      207.12     43.63 o 
   4   4  13      127.52      187.08     55.77 o 
  -7   5  13       20.20      -21.74     35.01 o 
  -6   5  13       68.17       43.30     36.14 o 
  -5   5  13      378.79      404.02     60.10 o 
  -4   5  13      486.20      438.45     48.98 o 
  -3   5  13       21.56       35.88     35.63 o 
  -2   5  13      475.65      523.72     57.80 o 
  -1   5  13     1261.48     1375.13     58.71 o 
   0   5  13      432.34      558.64     43.32 o 
   1   5  13      605.93      802.57     51.46 o 
   2   5  13      154.70      183.89     41.93 o 
   3   5  13      739.33      804.76     80.37 o 
   4   5  13      232.10      230.19     51.05 o 
  -6   6  13       68.45       26.46     35.09 o 
  -5   6  13       13.24       -7.30     28.15 o 
  -4   6  13        0.60       28.69     29.51 o 
  -3   6  13      132.35      137.00     41.84 o 
  -2   6  13       26.04       23.06     35.71 o 
  -1   6  13      723.19      824.50     53.41 o 
   0   6  13      386.49      467.47     40.82 o 
   1   6  13      511.22      581.11     45.10 o 
   2   6  13       58.46       71.50     35.57 o 
   3   6  13      191.84      189.95     45.34 o 
   4   6  13       34.11      -26.42     33.56 o 
  -6   7  13      145.50      132.65     41.44 o 
  -5   7  13        0.05        9.53     30.84 o 
  -4   7  13      833.30      711.73    133.40 o 
  -3   7  13      153.36      121.53     42.39 o 
  -2   7  13     1854.73     1861.04     85.79 o 
  -1   7  13      108.26      135.82     35.74 o 
   0   7  13     1833.67     2029.17     72.32 o 
   1   7  13      441.22      410.38     48.08 o 
   2   7  13      903.58      931.04     76.63 o 
   3   7  13      644.09      689.45     67.19 o 
  -6   8  13       52.66       -0.41     30.20 o 
  -5   8  13        0.80      -21.83     28.51 o 
  -4   8  13       38.89       16.75     29.91 o 
  -3   8  13      354.72      370.29     53.98 o 
  -2   8  13        5.15       -2.57     32.93 o 
  -1   8  13     1373.08     1310.52     58.99 o 
   0   8  13       13.75      -13.28     24.48 o 
   1   8  13      352.79      301.38     86.32 o 
   2   8  13       17.57      -27.37     30.90 o 
   3   8  13        7.86      -23.92     35.59 o 
  -6   9  13      142.92      157.86     43.26 o 
  -5   9  13        3.38      -28.23     25.21 o 
  -4   9  13      706.41      759.41     62.13 o 
  -3   9  13      343.39      334.56     55.52 o 
  -2   9  13      444.11      620.41     67.16 o 
  -1   9  13        2.28      -29.98     26.87 o 
   0   9  13     1557.97     1549.17     56.40 o 
   1   9  13       20.39        9.20     25.26 o 
   2   9  13      751.29      807.53    104.08 o 
   3   9  13        1.35       28.77     42.45 o 
  -6  10  13        0.15      -20.53     35.14 o 
  -5  10  13      364.74      372.27     52.72 o 
  -4  10  13        0.91      -15.01     33.32 o 
  -3  10  13      761.36      831.83     70.52 o 
  -2  10  13        8.43      -39.29     31.79 o 
  -1  10  13     1072.05     1232.61     60.42 o 
   0  10  13      830.57     1003.72     63.65 o 
   1  10  13      822.33      978.59     91.45 o 
   2  10  13      158.04      164.73     36.73 o 
   3  10  13      162.06      140.69     41.62 o 
  -6  11  13        0.08      -64.87     46.92 o 
  -5  11  13       22.81      -12.68     32.18 o 
  -4  11  13        9.00      -12.22     37.28 o 
  -3  11  13      137.53      176.96     47.66 o 
  -2  11  13        0.89      -20.57     32.99 o 
  -1  11  13       52.56       35.89     31.33 o 
   0  11  13      130.47      103.76     31.40 o 
   1  11  13       44.47       44.57     29.52 o 
   2  11  13      182.96      118.26     39.14 o 
   3  11  13       10.47       -0.70     33.86 o 
  -5  12  13      178.25      210.89     46.34 o 
  -4  12  13       83.94       57.53     45.51 o 
  -3  12  13       82.68       44.71     40.81 o 
  -2  12  13       76.86       50.61     39.50 o 
  -1  12  13     1611.41     1654.30     69.88 o 
   0  12  13      352.26      425.91     62.48 o 
   1  12  13      259.03      181.69     46.20 o 
   2  12  13      142.59       62.45     33.51 o 
   3  12  13      168.40      135.00     46.20 o 
  -5  13  13      506.02      535.55     61.82 o 
  -4  13  13      106.87      134.69     50.39 o 
  -3  13  13        8.15        7.71     38.67 o 
  -2  13  13      631.99      693.69     96.23 o 
  -1  13  13       53.46       37.27     29.03 o 
   0  13  13      273.24      257.78     58.88 o 
   1  13  13       81.82       43.02     29.66 o 
   2  13  13      111.39       23.00     28.22 o 
  -5  14  13        6.47       38.71     77.24 o 
  -4  14  13      111.42      106.11     48.20 o 
  -3  14  13      611.50      651.03    146.12 o 
  -2  14  13        0.08      -19.91     35.58 o 
  -1  14  13      135.92       28.27     33.32 o 
   0  14  13        0.67      -12.76     23.72 o 
   1  14  13       35.42       19.62     26.36 o 
   2  14  13       14.30       14.61     28.87 o 
  -4  15  13      986.36      937.38     99.58 o 
  -3  15  13      292.75      294.52     61.79 o 
  -2  15  13      571.91      693.47     75.17 o 
  -1  15  13      174.11      226.12     91.41 o 
   0  15  13     1134.35     1145.59     80.21 o 
   1  15  13       30.26       -3.21     23.77 o 
   2  15  13      363.78      240.14    126.51 o 
  -4  16  13       13.01      -10.28     47.33 o 
  -3  16  13       80.41       39.00     46.81 o 
  -2  16  13       59.04       79.78     45.29 o 
  -1  16  13      109.44       83.69     47.68 o 
   0  16  13      132.00      137.45     37.56 o 
   1  16  13      289.01      184.81     93.55 o 
  -3  17  13        5.93      -36.72     41.45 o 
  -2  17  13       58.32       17.63     59.79 o 
  -1  17  13       28.93       49.70     57.06 o 
   0  17  13      161.87      210.93     60.58 o 
   1  17  13       25.66       11.07     30.89 o 
  -3  18  13      166.67      180.60     57.73 o 
  -2  18  13       14.12       85.41     72.69 o 
  -1  18  13      365.36      476.45    162.74 o 
   0  18  13      216.01      140.19     95.32 o 
  -6   0  14      302.49      275.68     85.06 o 
  -5   0  14       95.78      103.77     61.79 o 
  -4   0  14      737.06      613.54     95.04 o 
  -3   0  14       88.10       51.79     50.16 o 
  -2   0  14      626.32      797.81     97.95 o 
  -1   0  14        6.61       -8.54     43.43 o 
   0   0  14      693.20      841.47     65.24 o 
   1   0  14        4.03      -30.04     31.76 o 
   2   0  14     1847.61     1876.76     93.20 o 
   3   0  14      164.67      118.31     75.78 o 
  -6   1  14        0.19        7.40     34.54 o 
  -5   1  14       69.56       48.37     40.07 o 
  -4   1  14        5.59        0.57     33.53 o 
  -3   1  14      451.94      571.18     63.02 o 
  -2   1  14        0.29        8.63     32.77 o 
  -1   1  14       58.40       25.61     35.64 o 
   0   1  14       26.78      -31.19     20.80 o 
   1   1  14        7.06      -33.14     22.09 o 
   2   1  14       57.87       50.13     29.61 o 
   3   1  14      300.96      292.32     65.47 o 
  -6   2  14      101.55       43.10     38.37 o 
  -5   2  14      217.81      184.65     60.52 o 
  -4   2  14      512.52      487.82     62.18 o 
  -3   2  14       68.46       79.71     37.97 o 
  -2   2  14      417.53      517.66     59.94 o 
  -1   2  14      163.41      106.02     40.65 o 
   0   2  14      579.58      620.16     45.74 o 
   1   2  14       93.20       84.43     29.51 o 
   2   2  14      440.39      526.90     56.51 o 
   3   2  14      217.63      211.69     53.02 o 
  -6   3  14        9.11      -18.39     36.77 o 
  -5   3  14      586.79      583.64     67.95 o 
  -4   3  14       95.85       44.49     37.88 o 
  -3   3  14     1872.39     1730.39     85.79 o 
  -2   3  14      138.28      157.96     42.34 o 
  -1   3  14      509.28      515.61     97.68 o 
   0   3  14      119.33      181.52     32.39 o 
   1   3  14      411.23      538.19     46.02 o 
   2   3  14      354.42      286.80     48.57 o 
   3   3  14      681.09      807.80     71.76 o 
  -6   4  14      126.79       83.68     38.59 o 
  -5   4  14       51.35       52.13     38.39 o 
  -4   4  14       11.87      -21.69     32.81 o 
  -3   4  14      660.49      892.64    110.31 o 
  -2   4  14       63.69        6.47     32.82 o 
  -1   4  14      177.08       92.31     41.08 o 
   0   4  14      121.45       97.22     28.49 o 
   1   4  14       11.42      -26.25     25.64 o 
   2   4  14       42.00       34.21     38.56 o 
   3   4  14        1.03       11.74     37.06 o 
  -6   5  14       15.97       13.31     34.53 o 
  -5   5  14       31.43       21.09     31.54 o 
  -4   5  14      171.08      156.13     47.46 o 
  -3   5  14     1672.97     1642.83     84.86 o 
  -2   5  14      104.41       95.04     39.87 o 
  -1   5  14     1159.27     1134.34     68.34 o 
   0   5  14      208.74      231.12     35.73 o 
   1   5  14      335.15      364.81     41.28 o 
   2   5  14       61.59       81.21     37.87 o 
   3   5  14      309.25      290.56     53.06 o 
  -6   6  14      242.83      173.89     45.02 o 
  -5   6  14      409.00      340.90     50.26 o 
  -4   6  14     1198.95     1189.46     75.81 o 
  -3   6  14        6.57      -10.08     33.22 o 
  -2   6  14      999.70     1107.13     70.41 o 
  -1   6  14      232.06      172.39     44.78 o 
   0   6  14     1009.94      969.55     47.20 o 
   1   6  14      266.84      264.88     43.38 o 
   2   6  14     1144.98     1215.33     66.90 o 
   3   6  14      119.30      111.52     44.36 o 
  -6   7  14       17.42        2.65     33.61 o 
  -5   7  14       75.11       50.24     53.01 o 
  -4   7  14      196.97      203.34     49.43 o 
  -3   7  14      576.78      375.91     57.37 o 
  -2   7  14        7.55      -20.88     34.83 o 
  -1   7  14      116.67      106.75     40.84 o 
   0   7  14       31.74       49.37     33.33 o 
   1   7  14        2.66      -13.04     29.09 o 
   2   7  14      105.29      151.28     41.39 o 
   3   7  14        0.04       -5.45     36.93 o 
  -6   8  14      262.10      220.05     47.90 o 
  -5   8  14       15.97        0.01     34.63 o 
  -4   8  14      895.51     1069.83     78.56 o 
  -3   8  14       35.03       40.14     39.12 o 
  -2   8  14     1160.58     1100.03     70.41 o 
  -1   8  14       21.36      -12.30     31.11 o 
   0   8  14      805.94      915.03     51.88 o 
   1   8  14      162.75      183.03     77.05 o 
   2   8  14     1574.10     1837.81    102.42 o 
   3   8  14       96.92       40.54     40.67 o 
  -6   9  14        7.60      -18.66     35.17 o 
  -5   9  14      217.43      191.22     47.37 o 
  -4   9  14       11.38        4.84     39.85 o 
  -3   9  14      673.64      522.34     64.88 o 
  -2   9  14        5.59      -31.17     35.31 o 
  -1   9  14      416.46      438.12     60.10 o 
   0   9  14       45.24       87.28     29.30 o 
   1   9  14      116.66       84.83     31.50 o 
   2   9  14       97.90       99.84     37.14 o 
  -5  10  14        0.84      -11.16     41.12 o 
  -4  10  14      144.80      100.05     46.00 o 
  -3  10  14        8.93      -17.47     33.69 o 
  -2  10  14      189.54      171.14     46.93 o 
  -1  10  14        0.14      -46.97     31.31 o 
   0  10  14       51.76       44.51     24.74 o 
   1  10  14       37.36       14.06     28.68 o 
   2  10  14      237.33      245.31     70.41 o 
  -5  11  14      419.30      404.28     65.40 o 
  -4  11  14       13.26        1.22     37.07 o 
  -3  11  14      569.12      562.54     70.48 o 
  -2  11  14       42.27       43.33     41.21 o 
  -1  11  14      786.78      901.44     72.06 o 
   0  11  14       24.26        4.09     22.63 o 
   1  11  14       88.59       62.65     32.36 o 
   2  11  14       51.13       33.00     36.09 o 
  -5  12  14       88.02      143.54     52.61 o 
  -4  12  14      122.42      109.09     49.39 o 
  -3  12  14       13.39       14.63     38.55 o 
  -2  12  14      246.93      320.03     84.70 o 
  -1  12  14       34.45       39.93     42.92 o 
   0  12  14       86.86       41.95     28.71 o 
   1  12  14       37.73       -3.70     27.33 o 
   2  12  14      170.99       98.31     39.72 o 
  -4  13  14       42.64       -3.98     43.71 o 
  -3  13  14      401.44      436.42     76.14 o 
  -2  13  14        0.44      -31.02     59.07 o 
  -1  13  14      235.79       89.23     41.62 o 
   0  13  14        2.21       23.19     27.36 o 
   1  13  14      141.45       88.70     33.58 o 
  -4  14  14      711.37      822.43     84.12 o 
  -3  14  14      138.51      111.33     50.02 o 
  -2  14  14      420.22      445.77     65.93 o 
  -1  14  14        0.19       -8.00     30.17 o 
   0  14  14      254.36      139.46    144.29 o 
   1  14  14      125.15       95.61     48.32 o 
  -4  15  14       13.40       12.36     47.53 o 
  -3  15  14       22.66       -1.71     46.68 o 
  -2  15  14       24.62       13.18     39.87 o 
  -1  15  14       14.23       -8.54     37.80 o 
   0  15  14        1.26       -1.18     27.44 o 
  -3  16  14        0.58      -29.42     65.97 o 
  -2  16  14      177.02      186.28     71.06 o 
  -1  16  14       72.14       22.90     42.89 o 
   0  16  14      108.47       66.33     69.88 o 
  -2  17  14        0.38       24.35     54.88 o 
  -6   1  15      398.93      451.59     71.41 o 
  -5   1  15       43.44        5.26     37.11 o 
  -4   1  15      804.31      622.52     70.29 o 
  -3   1  15       11.04      -19.44     34.79 o 
  -2   1  15      266.62      199.45     47.74 o 
  -1   1  15        0.27       -2.62     35.90 o 
   0   1  15     2015.72     2153.95     96.58 o 
   1   1  15        0.59        8.03     35.19 o 
   2   1  15      963.24     1008.32     58.01 o 
   3   1  15      188.07      127.59     61.54 o 
  -6   2  15        0.42       16.06     47.43 o 
  -5   2  15      384.73      402.41     61.69 o 
  -4   2  15       15.48      -18.92     35.01 o 
  -3   2  15      242.32      368.65     57.81 o 
  -2   2  15        0.73      -38.69     32.82 o 
  -1   2  15      481.16      535.89     63.18 o 
   0   2  15       41.64       51.62     41.11 o 
   1   2  15      471.96      498.06     46.06 o 
   2   2  15      123.72      149.53     46.34 o 
  -6   3  15       43.95       25.06     52.25 o 
  -5   3  15      404.22      442.55     89.50 o 
  -4   3  15      153.35      171.84     50.30 o 
  -3   3  15        8.23        6.04     35.44 o 
  -2   3  15      237.71      298.91     51.84 o 
  -1   3  15       51.65       74.51     50.79 o 
   0   3  15       63.52       45.82     38.17 o 
   1   3  15       53.26        6.05     27.71 o 
   2   3  15       29.33       17.89     38.03 o 
  -6   4  15       75.11       77.68     39.69 o 
  -5   4  15      818.84      972.19     87.38 o 
  -4   4  15       14.91       -6.26     34.52 o 
  -3   4  15      898.85      987.73     74.44 o 
  -2   4  15       11.94        2.95     35.38 o 
  -1   4  15     2135.60     2392.21    101.34 o 
   0   4  15       55.01       -1.31     38.35 o 
   1   4  15      644.21      796.22     56.49 o 
   2   4  15      159.60      182.07     46.58 o 
  -6   5  15      216.17      207.86     47.54 o 
  -5   5  15        0.30      -30.20     36.65 o 
  -4   5  15      255.22      243.41     53.09 o 
  -3   5  15       88.01       64.37     41.63 o 
  -2   5  15      279.47      271.47     57.33 o 
  -1   5  15       64.82      122.40     43.87 o 
   0   5  15      852.13      929.57     58.16 o 
   1   5  15       76.87       90.54     38.45 o 
   2   5  15      511.66      505.72     59.98 o 
  -5   6  15        1.81      -10.22     39.90 o 
  -4   6  15       90.34      105.73     46.80 o 
  -3   6  15      171.21      145.67     46.60 o 
  -2   6  15       41.65       31.02     40.50 o 
  -1   6  15      275.86      282.69    144.30 o 
   0   6  15        7.66       10.04     33.31 o 
   1   6  15      171.81      232.99     45.78 o 
   2   6  15        4.65       18.13     37.68 o 
  -5   7  15      168.01      120.93     48.10 o 
  -4   7  15      907.35     1199.43    139.93 o 
  -3   7  15        1.22      -35.31     31.78 o 
  -2   7  15      596.44      902.13     79.97 o 
  -1   7  15       19.60       -4.39     38.53 o 
   0   7  15     1911.79     2146.26     80.04 o 
   1   7  15        3.94       12.66     31.82 o 
   2   7  15     1128.88     1175.07     69.16 o 
  -5   8  15       52.42       59.14     47.07 o 
  -4   8  15       17.61       12.13     41.83 o 
  -3   8  15      215.07       95.98     44.28 o 
  -2   8  15        4.11      -16.97     37.88 o 
  -1   8  15      426.12      684.58    106.12 o 
   0   8  15       22.78       10.20     34.10 o 
   1   8  15       99.28       33.65     28.82 o 
   2   8  15        3.68      -43.81     35.90 o 
  -5   9  15       14.24       -5.31     52.80 o 
  -4   9  15      249.87      225.46     55.23 o 
  -3   9  15       54.67      118.06     47.80 o 
  -2   9  15      376.45      445.35     62.52 o 
  -1   9  15        6.06      -12.32     34.36 o 
   0   9  15      758.61     1031.21     94.59 o 
   1   9  15       34.09        4.74     28.12 o 
   2   9  15      476.25      460.37     72.17 o 
  -5  10  15      324.01      442.20     94.32 o 
  -4  10  15       45.46       37.51     42.62 o 
  -3  10  15      497.24      666.36     75.24 o 
  -2  10  15       11.23        5.39     36.88 o 
  -1  10  15      575.26      709.12     76.51 o 
   0  10  15        2.63       -3.44     22.47 o 
   1  10  15      482.44      434.15    117.97 o 
  -4  11  15       18.87       20.23     43.77 o 
  -3  11  15       73.58       61.01     46.46 o 
  -2  11  15        7.99      -44.39     37.27 o 
  -1  11  15       25.95       -9.26     40.80 o 
   0  11  15        0.30       -4.15     23.20 o 
   1  11  15        6.73        6.07     26.20 o 
  -4  12  15        4.21      -31.08     44.67 o 
  -3  12  15      251.78      215.14     58.66 o 
  -2  12  15        2.47      -48.44     39.58 o 
  -1  12  15      226.22      258.25     81.61 o 
   0  12  15       64.72       15.98     47.61 o 
   1  12  15      233.89      187.68     93.20 o 
  -4  13  15      376.81      294.46     62.58 o 
  -3  13  15       41.08      -26.00     41.60 o 
  -2  13  15      300.09      304.76     75.42 o 
  -1  13  15        0.10       -9.09     24.90 o 
   0  13  15      540.34      679.31    128.12 o 
  -3  14  15        0.22      -62.18     41.46 o 
  -2  14  15        7.12       10.25     44.73 o 
  -1  14  15        0.69        3.27     29.44 o 
   0  14  15       22.92        6.57     28.48 o 
  -2  15  15      456.56      353.65     82.88 o 
  -5   0  16       95.97       82.33     66.51 o 
  -4   0  16      912.56      902.30    119.57 o 
  -3   0  16      120.52       18.54     57.06 o 
  -2   0  16     1289.79     1203.43    108.49 o 
  -1   0  16      317.93      371.64     85.06 o 
   0   0  16     1463.03     1361.18    115.03 o 
   1   0  16        3.14      -13.39     45.75 o 
   2   0  16     1056.76     1295.04     86.30 o 
  -5   1  16       28.94       32.16     41.31 o 
  -4   1  16       33.84       48.26     41.41 o 
  -3   1  16       68.25       39.71     41.39 o 
  -2   1  16      115.28       86.04     49.34 o 
  -1   1  16       40.20       -3.21     36.43 o 
   0   1  16        1.56       32.73     39.02 o 
   1   1  16       74.98       86.44     34.76 o 
   2   1  16        0.02      -13.90     36.93 o 
  -5   2  16       65.86       77.13     47.16 o 
  -4   2  16      443.23      362.54    132.48 o 
  -3   2  16      233.81      250.93     54.40 o 
  -2   2  16      858.37      904.74     75.97 o 
  -1   2  16       48.86       68.51     44.76 o 
   0   2  16      420.46      349.61     59.59 o 
   1   2  16       16.95        4.30     30.93 o 
   2   2  16      305.34      377.74     57.01 o 
  -5   3  16      396.01      404.95     68.33 o 
  -4   3  16      336.86      328.46    165.28 o 
  -3   3  16      537.86      560.22    142.84 o 
  -2   3  16      214.60      291.55     57.29 o 
  -1   3  16     1082.12      981.59     70.60 o 
   0   3  16       96.52      112.67     44.60 o 
   1   3  16      622.42      684.22     55.95 o 
   2   3  16        4.17      -30.47     37.97 o 
  -5   4  16      247.10      270.24     57.56 o 
  -4   4  16        9.89       -2.38     54.34 o 
  -3   4  16        5.69       14.17     39.25 o 
  -2   4  16      112.14      118.99     46.18 o 
  -1   4  16       47.67       -7.53     37.24 o 
   0   4  16      132.37      102.45     45.67 o 
   1   4  16        0.08       42.50     38.50 o 
  -5   5  16      261.09      318.31     62.25 o 
  -4   5  16      135.02      129.03     49.09 o 
  -3   5  16     1141.91      917.93     99.58 o 
  -2   5  16       18.84       43.10     41.31 o 
  -1   5  16      885.02      939.53     76.14 o 
   0   5  16       97.80       95.47     49.89 o 
   1   5  16      476.51      535.38     59.68 o 
  -5   6  16       72.11        9.74     38.89 o 
  -4   6  16      507.56      583.81     74.65 o 
  -3   6  16      135.96      162.63     49.07 o 
  -2   6  16     1076.88     1078.94     74.90 o 
  -1   6  16       53.46       52.07     42.34 o 
   0   6  16     1139.72     1076.10     74.04 o 
   1   6  16        0.63      -41.07     33.87 o 
  -5   7  16       20.86      -11.19     40.87 o 
  -4   7  16       45.76       10.71     42.70 o 
  -3   7  16       19.45        8.76     39.94 o 
  -2   7  16        2.24      -14.73     38.50 o 
  -1   7  16        3.35      -28.73     37.06 o 
   0   7  16       37.50      -18.93     43.29 o 
   1   7  16        2.90      -21.43     63.60 o 
  -4   8  16      341.50      308.30     59.14 o 
  -3   8  16       65.40       41.39     39.88 o 
  -2   8  16      625.38      798.42     81.42 o 
  -1   8  16      203.47      152.75     58.61 o 
   0   8  16      999.65     1100.57    112.85 o 
   1   8  16        0.09      -18.52     29.06 o 
  -4   9  16       69.01       13.22     43.30 o 
  -3   9  16      246.65      271.54     66.06 o 
  -2   9  16      136.74      102.96     47.10 o 
  -1   9  16      272.44      232.76     56.25 o 
   0   9  16        4.73       14.17     28.71 o 
  -4  10  16       25.34      -36.22     38.17 o 
  -3  10  16        0.63      -27.44     41.28 o 
  -2  10  16       77.28       47.98     45.40 o 
  -1  10  16        1.25      -54.47     38.09 o 
   0  10  16      179.38       21.99     27.26 o 
  -3  11  16      480.23      420.55     77.87 o 
  -2  11  16      139.18      122.76     51.72 o 
  -1  11  16      461.69      627.53    109.94 o 
   0  11  16       57.29        5.82     23.08 o 
  -2  12  16      161.15      172.14     55.44 o 
  -1  12  16       37.37       -5.63     53.61 o 
  -4   1  17      302.42      281.01     61.12 o 
  -3   1  17      175.50      209.40     87.14 o 
  -2   1  17      339.23      246.42     71.15 o 
  -1   1  17      353.32      394.41     66.88 o 
   0   1  17      206.23      218.31     56.14 o 
   1   1  17       43.48       31.41     48.46 o 
  -4   2  17      324.71      348.08     62.96 o 
  -3   2  17       61.03       48.61     45.81 o 
  -2   2  17       43.48       30.96     42.98 o 
  -1   2  17      419.40      597.79     73.83 o 
   0   2  17       10.11      -32.75     42.08 o 
  -4   3  17      101.17      112.66     46.86 o 
  -3   3  17       26.70      -26.97     40.95 o 
  -2   3  17       10.10      -17.14     37.17 o 
  -1   3  17        8.52        2.69     43.60 o 
   0   3  17       29.93       28.99     47.32 o 
  -4   4  17      376.01      343.20     63.33 o 
  -3   4  17      632.24      656.07    145.57 o 
  -2   4  17        3.08       66.67     47.35 o 
  -1   4  17      661.80      848.33     83.47 o 
   0   4  17       11.02       -6.28     42.94 o 
  -4   5  17      229.61      199.66     58.74 o 
  -3   5  17      141.28      142.53     52.53 o 
  -2   5  17      346.23      303.95     60.35 o 
  -1   5  17       55.12        9.19     44.55 o 
   0   5  17      149.29      157.77     52.50 o 
  -4   6  17       22.57      -31.20     50.43 o 
  -3   6  17       77.64       45.75     42.71 o 
  -2   6  17        0.64       -6.63     38.66 o 
  -1   6  17      100.93       41.01     66.33 o 
   0   6  17        0.12        0.36     64.70 o 
  -3   7  17      207.72      177.20     56.27 o 
  -2   7  17      530.58      465.25     94.59 o 
  -1   7  17      216.08      244.79     57.40 o 
   0   7  17      350.85      485.22    114.67 o 
  -3   8  17       55.69       18.91     43.31 o 
  -2   8  17       29.54       24.65     43.16 o 
  -1   8  17       48.56       46.86     48.10 o 
  -2   9  17      268.36      213.36     81.42 o 
  -2   0  18       73.04      101.04     66.88 o 
  -2   1  18        6.08      -30.59     42.74 o 
  -2   2  18       19.72      -20.98     44.37 o 
  -2   3  18       34.07       41.32     46.87 o 
                                                 
